# Supplementary material for: Influence of Seasonality and Pollution on the Presence of Antibiotic Resistance Genes and Potentially Pathogenic Bacteria in a Tropical Urban River
Source: Antibiotics (Basel). 2025 Aug 5;14(8):798. doi: 10.3390/antibiotics14080798 (PMC12382643; doi:10.3390/antibiotics14080798)
Supplement: Supplementary file 1 [file antibiotics-14-00798-s001.zip]

Archive with 1 entries (1 files):
- antibiotics-3733011-supplementary.xlsx
