# Supplementary material for: Influence of Seasonality and Pollution on the Presence of Antibiotic Resistance Genes and Potentially Pathogenic Bacteria in a Tropical Urban River
Source: Antibiotics (Basel). 2025 Aug 5;14(8):798. doi: 10.3390/antibiotics14080798 (PMC12382643; doi:10.3390/antibiotics14080798)
Supplement: Supplementary file 1 [file antibiotics-14-00798-s001.zip › antibiotics-3733011-supplementary.xlsx]

## Sheet: Table S1
Table S1:Tobit models using water samples
Gene (genomic copies/L)	Site	Non-adjusted					Adjusted*
		b coefficient	95% CI	z-value	p-value	Bayes factor	b coefficient	95% CI	z-value	p-value	Bayes factor			*Adjusting for site
sul-1**	Sampling 1: Sampling 2	-0.04	-0.06, -0.01	-2.59	0.01	1.7	-0.035009	-0.056904, -0.013115	-3.13401	0.002	20.51			**Tobit regression model
	Sampling 3: Sampling 2	-0.00468	-0.03, 0.02	-0.36	0.717		-0.004679	-0.025137, 0.015780	-0.448237	0.654				***Linear regression model
sul-2**	Sampling 1: Sampling 2	-0.008163	-0.034886, 0.018560	-0.59869	0.549	2160	-0.008196	-0.031066, 0.014674	-0.702419	0.482	8690
	Sampling 3: Sampling 2	0.059232	0.033578, 0.084886	4.52527	<0.001		0.059278	0.037559, 0.080997	5.34931	<0.001
intl-1**	Sampling 1: Sampling 2	-9.50162	-16.315263, -2.687971	-2.73317	0.006	9.46	-9.4694	-15.320361, -3.618430	-3.17207	0.002	34.06
	Sampling 3: Sampling 2	-11.7141	-18.717114, -4.711058	-3.27847	0.001		-11.658	-17.726882, -5.589164	-3.76501	<0.001
tetA**	Sampling 1: Sampling 2	-0.000216	-0.000374, -0.000058	-2.67416	0.007	4.18	-0.000216	-0.000355, -0.000077	-3.04862	0.002	7.74
	Sampling 3: Sampling 2	1.3e-05	-0.000138, 0.000164	0.171206	0.864		1.3e-05	-0.000117, 0.000144	0.19755	0.843
tetQ***	Sampling 1: Sampling 2	0.000912	-0.048058, 0.049881	0.038417	0.97	0.734	0.000912	-0.047011, 0.048834	0.039446	0.969	0.18
	Sampling 3: Sampling 2	0.050535	0.001566, 0.099504	2.12989	0.044		0.050535	0.002612, 0.098457	2.18693	0.04
qnrS**	Sampling 1: Sampling 2	3e-06	-0.000236, 0.000242	0.026926	0.979	6710	3e-06	-0.000228, 0.000235	0.026832	0.979	1370
	Sampling 3: Sampling 2	0.000621	0.000389, 0.000852	5.2478	<0.001		0.000615	0.000391, 0.000839	5.38659	<0.001
ermB**	Sampling 1: Sampling 2	-5.6e-05	-0.000161, 0.000049	-1.04562	0.296	0.431	-5.6e-05	-0.000141, 0.000028	-1.29982	0.194	8.11
	Sampling 3: Sampling 2	6.4e-05	-0.000039, 0.000167	1.22607	0.22		6.4e-05	-0.000018, 0.000146	1.53825	0.124
dfrA12**	Sampling 1: Sampling 2	-9e-06	-0.000043, 0.000024	-0.536156	0.592	11.12	-9e-06	-0.000042, 0.000024	-0.547762	0.584	0.787
	Sampling 3: Sampling 2	4.7e-05	0.000014, 0.000079	2.83688	0.005		4.7e-05	0.000015, 0.000078	2.90176	0.004

## Sheet: Table S2
Table S2: Tobit models using sediment samples
Gene (genomic copies/L)	Site	Non-adjusted					Adjusted*
		b coefficient	95% CI	z-value	p-value	Bayes factor	b coefficient	95% CI	z-value	p-value	Bayes factor			*Adjusting for site
sul-1**	Sampling 1: Sampling 2	-0.014969	-0.039023, 0.009085	-1.21971	0.223	1.02	-0.014967	-0.031509, 0.001575	-1.77331	0.076	1090			**Tobit regression model
	Sampling 3: Sampling 2	-0.032988	-0.058092, -0.007884	-2.5755	0.01		-0.032975	-0.050937, -0.015013	-3.59808	<0.001				***Linear regression model
sul-2**	Sampling 1: Sampling 2	0.001642	-0.009773, 0.013058	0.281997	0.778	0.351	0.00164	-0.006694, 0.009974	0.385776	0.7	78.36
	Sampling 3: Sampling 2	-0.010022	-0.021996, 0.001951	-1.64057	0.101		-0.009989	-0.019033, -0.000944	-2.16458	0.03
intl-1**	Sampling 1: Sampling 2	5.49132	-0.029253, 11.011894	1.94958	0.051	21.19	5.49176	0.807906, 10.175614	2.29803	0.022	69.07
	Sampling 3: Sampling 2	-5.73512	-11.572235, 0.101995	-1.92572	0.054		-5.73761	-10.768790, -0.706433	-2.23516	0.025
tetA**	Sampling 1: Sampling 2	4.6e-05	-0.000173, 0.000265	0.410223	0.682	0.77	4.6e-05	-0.000112, 0.000203	0.57073	0.568	474.57
	Sampling 3: Sampling 2	0.000259	0.000043, 0.000475	2.34733	0.019		0.000259	0.000104, 0.000413	3.28383	0.001
tetQ***	Sampling 1: Sampling 2	0.001884	-0.000253, 0.004021	1.81932	0.081	0.378	0.001884	0.000209, 0.003558	2.33336	0.029	37.56
	Sampling 3: Sampling 2	0.001923	-0.000213, 0.004060	1.85781	0.076		0.001923	0.000249, 0.003598	2.38273	0.026
qnrS**	Sampling 1: Sampling 2	9e-06	-0.000681, 0.000698	0.024409	0.981	1.53	9e-06	-0.000599, 0.000616	0.027701	0.007	3.14
	Sampling 3: Sampling 2	0.000811	0.000143, 0.001480	2.38025	0.017		0.000811	0.000226, 0.001397	2.71683	0.846
ermB**	Sampling 1: Sampling 2	0.000132	-0.000043, 0.000307	1.47431	0.14	0.229	0.000132	-0.000016, 0.000280	1.75353	0.08	1.15
	Sampling 3: Sampling 2	-2.4e-05	-0.000205, 0.000156	-0.261746	0.794		-2.4e-05	-0.000178, 0.000129	-0.309261	0.757
dfrA12**	Sampling 1: Sampling 2	1.8e-05	-0.000007, 0.000044	1.40868	0.159	0.102	1.8e-05	-0.000004, 0.000040	1.61557	0.106	0.709
	Sampling 3: Sampling 2	1.1e-05	-0.000014, 0.000037	0.865531	0.387		1.1e-05	-0.000011, 0.000033	0.988056	0.323

## Sheet: Table S3
Table S3: Mapped Reads per Sample, Reference Accessions, Resistance Phenotypes, Coverage, Identity, and Contig Taxonomy
Contig	Taxa	SampleID	SampleSite	SamplingCampaing	Start	End	Read_Count	RPKM	Total_Mapped_Reads	Dataset	Gene	Coverage	Identity	DATABASE	Accession	Product	Resistance	Location
S1_M2_000000004094	Sulfuriflexus mobilis	S035	1	2	352	506	4	1.98299	13013891	Virilla	rsmA	83.33	82.58	card	AF061757.1:834-1020	rsmA is a gene that regulates virulence of Pseudomonas aeruginosa. However its negative effect on MexEF-OprN overexpression has been noted to confer resistance to various antibiotics. It's Escherichia coli homolog is csrA.	multidrug	chromosome
S1_M2_000001811987	Burkholderia contaminans	S035	1	2	232	466	7	2.28888	13013891	Virilla	dfrB10	99.16	92.77	card	KU130294.1:208414-208177	A dihydrofolate reductase and trimethoprim resistance gene found on a mega-plasmid (0.4 Mb) from a Pseudomonas putida strain.	diaminopyrimidine	chromosome
S1_M2_000001911604	Bacteria	S035	1	2	2318	2665	17	3.75373	13013891	Virilla	qacEdelta1	100	100	card	U49101.1:1490-1838	QacEdelta1 is a resistance gene conferring resistance to antiseptics. It is different from QacE only at the 3'-terminus.	QAC	chromosome
S1_M2_000001911604	Bacteria	S035	1	2	1485	2324	33	3.01875	13013891	Virilla	sul1	100	100	card	JF969163.1:1053-1893	Sul1 is a sulfonamide resistant dihydropteroate synthase of Gram-negative bacteria. It is linked to other resistance genes of class 1 integrons.	sulfonamide	chromosome
S1_M2_000000004094	Sulfuriflexus mobilis	S036	1	2	352	506	1	0.747613	8629612	Virilla	rsmA	83.33	82.58	card	AF061757.1:834-1020	rsmA is a gene that regulates virulence of Pseudomonas aeruginosa. However its negative effect on MexEF-OprN overexpression has been noted to confer resistance to various antibiotics. It's Escherichia coli homolog is csrA.	multidrug	chromosome
S1_M2_000001811987	Burkholderia contaminans	S036	1	2	232	466	1	0.493107	8629612	Virilla	dfrB10	99.16	92.77	card	KU130294.1:208414-208177	A dihydrofolate reductase and trimethoprim resistance gene found on a mega-plasmid (0.4 Mb) from a Pseudomonas putida strain.	diaminopyrimidine	chromosome
S1_M2_000001911604	Bacteria	S036	1	2	1485	2324	7	0.965667	8629612	Virilla	sul1	100	100	card	JF969163.1:1053-1893	Sul1 is a sulfonamide resistant dihydropteroate synthase of Gram-negative bacteria. It is linked to other resistance genes of class 1 integrons.	sulfonamide	chromosome
S1_M2_000001911604	Bacteria	S036	1	2	2318	2665	2	0.665977	8629612	Virilla	qacEdelta1	100	100	card	U49101.1:1490-1838	QacEdelta1 is a resistance gene conferring resistance to antiseptics. It is different from QacE only at the 3'-terminus.	QAC	chromosome
S1_M2_000000004094	Sulfuriflexus mobilis	S037	1	2	352	506	0	0	19886810	Virilla	rsmA	83.33	82.58	card	AF061757.1:834-1020	rsmA is a gene that regulates virulence of Pseudomonas aeruginosa. However its negative effect on MexEF-OprN overexpression has been noted to confer resistance to various antibiotics. It's Escherichia coli homolog is csrA.	multidrug	chromosome
S1_M2_000001811987	Burkholderia contaminans	S037	1	2	232	466	22	4.70749	19886810	Virilla	dfrB10	99.16	92.77	card	KU130294.1:208414-208177	A dihydrofolate reductase and trimethoprim resistance gene found on a mega-plasmid (0.4 Mb) from a Pseudomonas putida strain.	diaminopyrimidine	chromosome
S1_M2_000001911604	Bacteria	S037	1	2	2318	2665	0	0	19886810	Virilla	qacEdelta1	100	100	card	U49101.1:1490-1838	QacEdelta1 is a resistance gene conferring resistance to antiseptics. It is different from QacE only at the 3'-terminus.	QAC	chromosome
S1_M2_000001911604	Bacteria	S037	1	2	1485	2324	6	0.359176	19886810	Virilla	sul1	100	100	card	JF969163.1:1053-1893	Sul1 is a sulfonamide resistant dihydropteroate synthase of Gram-negative bacteria. It is linked to other resistance genes of class 1 integrons.	sulfonamide	chromosome
S2_M2_000000072279	Pseudomonas	S038	2	2	165	350	0	0	13577822	Virilla	rsmA	100	80.11	card	AF061757.1:834-1020	rsmA is a gene that regulates virulence of Pseudomonas aeruginosa. However its negative effect on MexEF-OprN overexpression has been noted to confer resistance to various antibiotics. It's Escherichia coli homolog is csrA.	multidrug	chromosome
S2_M2_000000117400	Bacteria	S038	2	2	85	876	11	1.02291	13577822	Virilla	aadA	100	99.5	card	AF550679.1:81768-80976	ANT(3'')-Ia is an aminoglycoside nucleotidyltransferase gene encoded by plasmids transposons integrons in Enterobacteriaceae A. baumannii P. aeruginosa and Vibrio cholerae.	aminoglycoside	chromosome
S2_M2_000000148591	Pseudomonadota	S038	2	2	473	1300	17	1.51213	13577822	Virilla	OXA-2	100	100	card	X07260.1:700-1528	OXA-2 is a beta-lactamase found in the Enterobacteriaceae family.	beta-lactam	chromosome
S2_M2_000000190286	Bacteria	S038	2	2	737	1576	121	10.609	13577822	Virilla	sul1	100	100	card	JF969163.1:1053-1893	Sul1 is a sulfonamide resistant dihydropteroate synthase of Gram-negative bacteria. It is linked to other resistance genes of class 1 integrons.	sulfonamide	chromosome
S2_M2_000000190286	Bacteria	S038	2	2	1570	1917	54	11.4284	13577822	Virilla	qacEdelta1	100	100	card	U49101.1:1490-1838	QacEdelta1 is a resistance gene conferring resistance to antiseptics. It is different from QacE only at the 3'-terminus.	QAC	chromosome
S2_M2_000000292065	Bacteria	S038	2	2	1506	2342	22	1.93583	13577822	Virilla	APH(6)-Id	100	99.88	card	AF024602.1:3155-3992	APH(6)-Id is an aminoglycoside phosphotransferase encoded by plasmids integrative conjugative elements and chromosomal genomic islands in K. pneumoniae Salmonella spp. E. coli Shigella flexneri Providencia alcalifaciens Pseudomonas spp. V. cholerae Edwardsiella tarda Pasteurella multocida and Aeromonas bestiarum.	aminoglycoside	plasmid
S2_M2_000000292065	Bacteria	S038	2	2	2342	3145	24	2.19849	13577822	Virilla	APH(3'')-Ib	100	99.88	card	AF313472.2:15593-16397	APH(3'')-Ib is an aminoglycoside phosphotransferase encoded by plasmids transposons integrative conjugative elements and chromosomes in Enterobacteriaceae and Pseudomonas spp.	aminoglycoside	plasmid
S2_M2_000000351415	Pseudomonadota	S038	2	2	1	828	5	0.444743	13577822	Virilla	aadA6	97.87	99.76	card	AM087411.1:1611-2457	aadA6 is an integron-encoded aminoglycoside nucleotidyltransferase gene in P. aeruginosa.	aminoglycoside	chromosome
S2_M2_000000381476	Mycolicibacterium	S038	2	2	2414	2745	11	2.4402	13577822	Virilla	RbpA	96.23	86.45	card	HQ203032.1:0-345	RNA-polymerase binding protein which confers resistance to rifampin.	rifamycin	chromosome
S2_M2_000000558908	Bacteria	S038	2	2	899	2089	13	0.803899	13577822	Virilla	tet(C)	100	100	card	AY043299.1:5175-3984	Tet(C) is a tetracycline efflux pump found in many species of Gram-negative bacteria. It is typically found in plasmid DNA.	tetracycline	chromosome
S2_M2_000000625485	Thiocystis violascens DSM 198	S038	2	2	106	261	4	1.88845	13577822	Virilla	rsmA	83.87	82.05	card	AF061757.1:834-1020	rsmA is a gene that regulates virulence of Pseudomonas aeruginosa. However its negative effect on MexEF-OprN overexpression has been noted to confer resistance to various antibiotics. It's Escherichia coli homolog is csrA.	multidrug	chromosome
S2_M2_000001231849	Lysobacter terrestris	S038	2	2	400	555	2	0.944225	13577822	Virilla	rsmA	83.87	82.05	card	AF061757.1:834-1020	rsmA is a gene that regulates virulence of Pseudomonas aeruginosa. However its negative effect on MexEF-OprN overexpression has been noted to confer resistance to various antibiotics. It's Escherichia coli homolog is csrA.	multidrug	chromosome
S2_M2_000001373209	Gammaproteobacteria	S038	2	2	59	859	15	1.3792	13577822	Virilla	OXA-10	100	99.38	card	AF205943.1:7511-8312	OXA-10 is a beta-lactamase found in Acinetobacter baumannii and P. aeruginosa.	beta-lactam	chromosome
S2_M2_000001630140	Pseudomonadota	S038	2	2	1	834	4	0.353235	13577822	Virilla	mphE	94.24	100	card	DQ839391.1:13757-12872	mphE is a macrolide phosphotransferase and resistance gene identified on a plasmid pRSB105.	macrolide	chromosome
S2_M2_000002144812	Bacteria	S038	2	2	2156	2971	34	3.06873	13577822	Virilla	sul2	100	100	card	AY055428.1:21084-20268	Sul2 is a sulfonamide resistant dihydropteroate synthase of Gram-negative bacteria usually found on small plasmids.	sulfonamide	chromosome
S2_M2_000000072279	Pseudomonas	S039	2	2	165	350	4	1.52591	14093502	Virilla	rsmA	100	80.11	card	AF061757.1:834-1020	rsmA is a gene that regulates virulence of Pseudomonas aeruginosa. However its negative effect on MexEF-OprN overexpression has been noted to confer resistance to various antibiotics. It's Escherichia coli homolog is csrA.	multidrug	chromosome
S2_M2_000000117400	Bacteria	S039	2	2	85	876	28	2.5085	14093502	Virilla	aadA	100	99.5	card	AF550679.1:81768-80976	ANT(3'')-Ia is an aminoglycoside nucleotidyltransferase gene encoded by plasmids transposons integrons in Enterobacteriaceae A. baumannii P. aeruginosa and Vibrio cholerae.	aminoglycoside	chromosome
S2_M2_000000148591	Pseudomonadota	S039	2	2	473	1300	29	2.48513	14093502	Virilla	OXA-2	100	100	card	X07260.1:700-1528	OXA-2 is a beta-lactamase found in the Enterobacteriaceae family.	beta-lactam	chromosome
S2_M2_000000190286	Bacteria	S039	2	2	1570	1917	54	11.0102	14093502	Virilla	qacEdelta1	100	100	card	U49101.1:1490-1838	QacEdelta1 is a resistance gene conferring resistance to antiseptics. It is different from QacE only at the 3'-terminus.	QAC	chromosome
S2_M2_000000190286	Bacteria	S039	2	2	737	1576	201	16.9784	14093502	Virilla	sul1	100	100	card	JF969163.1:1053-1893	Sul1 is a sulfonamide resistant dihydropteroate synthase of Gram-negative bacteria. It is linked to other resistance genes of class 1 integrons.	sulfonamide	chromosome
S2_M2_000000292065	Bacteria	S039	2	2	2342	3145	26	2.29455	14093502	Virilla	APH(3'')-Ib	100	99.88	card	AF313472.2:15593-16397	APH(3'')-Ib is an aminoglycoside phosphotransferase encoded by plasmids transposons integrative conjugative elements and chromosomes in Enterobacteriaceae and Pseudomonas spp.	aminoglycoside	plasmid
S2_M2_000000292065	Bacteria	S039	2	2	1506	2342	53	4.49295	14093502	Virilla	APH(6)-Id	100	99.88	card	AF024602.1:3155-3992	APH(6)-Id is an aminoglycoside phosphotransferase encoded by plasmids integrative conjugative elements and chromosomal genomic islands in K. pneumoniae Salmonella spp. E. coli Shigella flexneri Providencia alcalifaciens Pseudomonas spp. V. cholerae Edwardsiella tarda Pasteurella multocida and Aeromonas bestiarum.	aminoglycoside	plasmid
S2_M2_000000351415	Pseudomonadota	S039	2	2	1	828	18	1.54249	14093502	Virilla	aadA6	97.87	99.76	card	AM087411.1:1611-2457	aadA6 is an integron-encoded aminoglycoside nucleotidyltransferase gene in P. aeruginosa.	aminoglycoside	chromosome
S2_M2_000000381476	Mycolicibacterium	S039	2	2	2414	2745	16	3.4195	14093502	Virilla	RbpA	96.23	86.45	card	HQ203032.1:0-345	RNA-polymerase binding protein which confers resistance to rifampin.	rifamycin	chromosome
S2_M2_000000558908	Bacteria	S039	2	2	899	2089	44	2.62133	14093502	Virilla	tet(C)	100	100	card	AY043299.1:5175-3984	Tet(C) is a tetracycline efflux pump found in many species of Gram-negative bacteria. It is typically found in plasmid DNA.	tetracycline	chromosome
S2_M2_000000625485	Thiocystis violascens DSM 198	S039	2	2	106	261	4	1.81935	14093502	Virilla	rsmA	83.87	82.05	card	AF061757.1:834-1020	rsmA is a gene that regulates virulence of Pseudomonas aeruginosa. However its negative effect on MexEF-OprN overexpression has been noted to confer resistance to various antibiotics. It's Escherichia coli homolog is csrA.	multidrug	chromosome
S2_M2_000001231849	Lysobacter terrestris	S039	2	2	400	555	6	2.72903	14093502	Virilla	rsmA	83.87	82.05	card	AF061757.1:834-1020	rsmA is a gene that regulates virulence of Pseudomonas aeruginosa. However its negative effect on MexEF-OprN overexpression has been noted to confer resistance to various antibiotics. It's Escherichia coli homolog is csrA.	multidrug	chromosome
S2_M2_000001373209	Gammaproteobacteria	S039	2	2	59	859	9	0.797244	14093502	Virilla	OXA-10	100	99.38	card	AF205943.1:7511-8312	OXA-10 is a beta-lactamase found in Acinetobacter baumannii and P. aeruginosa.	beta-lactam	chromosome
S2_M2_000001630140	Pseudomonadota	S039	2	2	1	834	20	1.70155	14093502	Virilla	mphE	94.24	100	card	DQ839391.1:13757-12872	mphE is a macrolide phosphotransferase and resistance gene identified on a plasmid pRSB105.	macrolide	chromosome
S2_M2_000002144812	Bacteria	S039	2	2	2156	2971	82	7.13025	14093502	Virilla	sul2	100	100	card	AY055428.1:21084-20268	Sul2 is a sulfonamide resistant dihydropteroate synthase of Gram-negative bacteria usually found on small plasmids.	sulfonamide	chromosome
S2_M2_000000072279	Pseudomonas	S040	2	2	165	350	1	0.366403	14673325	Virilla	rsmA	100	80.11	card	AF061757.1:834-1020	rsmA is a gene that regulates virulence of Pseudomonas aeruginosa. However its negative effect on MexEF-OprN overexpression has been noted to confer resistance to various antibiotics. It's Escherichia coli homolog is csrA.	multidrug	chromosome
S2_M2_000000117400	Bacteria	S040	2	2	85	876	23	1.97913	14673325	Virilla	aadA	100	99.5	card	AF550679.1:81768-80976	ANT(3'')-Ia is an aminoglycoside nucleotidyltransferase gene encoded by plasmids transposons integrons in Enterobacteriaceae A. baumannii P. aeruginosa and Vibrio cholerae.	aminoglycoside	chromosome
S2_M2_000000148591	Pseudomonadota	S040	2	2	473	1300	51	4.1977	14673325	Virilla	OXA-2	100	100	card	X07260.1:700-1528	OXA-2 is a beta-lactamase found in the Enterobacteriaceae family.	beta-lactam	chromosome
S2_M2_000000190286	Bacteria	S040	2	2	1570	1917	53	10.3793	14673325	Virilla	qacEdelta1	100	100	card	U49101.1:1490-1838	QacEdelta1 is a resistance gene conferring resistance to antiseptics. It is different from QacE only at the 3'-terminus.	QAC	chromosome
S2_M2_000000190286	Bacteria	S040	2	2	737	1576	191	15.4962	14673325	Virilla	sul1	100	100	card	JF969163.1:1053-1893	Sul1 is a sulfonamide resistant dihydropteroate synthase of Gram-negative bacteria. It is linked to other resistance genes of class 1 integrons.	sulfonamide	chromosome
S2_M2_000000292065	Bacteria	S040	2	2	1506	2342	18	1.46561	14673325	Virilla	APH(6)-Id	100	99.88	card	AF024602.1:3155-3992	APH(6)-Id is an aminoglycoside phosphotransferase encoded by plasmids integrative conjugative elements and chromosomal genomic islands in K. pneumoniae Salmonella spp. E. coli Shigella flexneri Providencia alcalifaciens Pseudomonas spp. V. cholerae Edwardsiella tarda Pasteurella multocida and Aeromonas bestiarum.	aminoglycoside	plasmid
S2_M2_000000292065	Bacteria	S040	2	2	2342	3145	23	1.94959	14673325	Virilla	APH(3'')-Ib	100	99.88	card	AF313472.2:15593-16397	APH(3'')-Ib is an aminoglycoside phosphotransferase encoded by plasmids transposons integrative conjugative elements and chromosomes in Enterobacteriaceae and Pseudomonas spp.	aminoglycoside	plasmid
S2_M2_000000351415	Pseudomonadota	S040	2	2	1	828	6	0.493847	14673325	Virilla	aadA6	97.87	99.76	card	AM087411.1:1611-2457	aadA6 is an integron-encoded aminoglycoside nucleotidyltransferase gene in P. aeruginosa.	aminoglycoside	chromosome
S2_M2_000000381476	Mycolicibacterium	S040	2	2	2414	2745	17	3.48965	14673325	Virilla	RbpA	96.23	86.45	card	HQ203032.1:0-345	RNA-polymerase binding protein which confers resistance to rifampin.	rifamycin	chromosome
S2_M2_000000558908	Bacteria	S040	2	2	899	2089	21	1.20165	14673325	Virilla	tet(C)	100	100	card	AY043299.1:5175-3984	Tet(C) is a tetracycline efflux pump found in many species of Gram-negative bacteria. It is typically found in plasmid DNA.	tetracycline	chromosome
S2_M2_000000625485	Thiocystis violascens DSM 198	S040	2	2	106	261	3	1.31059	14673325	Virilla	rsmA	83.87	82.05	card	AF061757.1:834-1020	rsmA is a gene that regulates virulence of Pseudomonas aeruginosa. However its negative effect on MexEF-OprN overexpression has been noted to confer resistance to various antibiotics. It's Escherichia coli homolog is csrA.	multidrug	chromosome
S2_M2_000001231849	Lysobacter terrestris	S040	2	2	400	555	0	0	14673325	Virilla	rsmA	83.87	82.05	card	AF061757.1:834-1020	rsmA is a gene that regulates virulence of Pseudomonas aeruginosa. However its negative effect on MexEF-OprN overexpression has been noted to confer resistance to various antibiotics. It's Escherichia coli homolog is csrA.	multidrug	chromosome
S2_M2_000001373209	Gammaproteobacteria	S040	2	2	59	859	7	0.595576	14673325	Virilla	OXA-10	100	99.38	card	AF205943.1:7511-8312	OXA-10 is a beta-lactamase found in Acinetobacter baumannii and P. aeruginosa.	beta-lactam	chromosome
S2_M2_000001630140	Pseudomonadota	S040	2	2	1	834	11	0.898873	14673325	Virilla	mphE	94.24	100	card	DQ839391.1:13757-12872	mphE is a macrolide phosphotransferase and resistance gene identified on a plasmid pRSB105.	macrolide	chromosome
S2_M2_000002144812	Bacteria	S040	2	2	2156	2971	78	6.51442	14673325	Virilla	sul2	100	100	card	AY055428.1:21084-20268	Sul2 is a sulfonamide resistant dihydropteroate synthase of Gram-negative bacteria usually found on small plasmids.	sulfonamide	chromosome
S3_M2_000000145410	Bacteroidota	S041	3	2	212	1075	40	3.39191	13649047	Virilla	aadS	100	99.77	card	M72415.1:1120-1984	A novel Tn4551 streptomycin-resistance gene that was phenotypically silent in wild-type Bacteroides- expression could be activated by a trans-acting chromosomal mutation.	aminoglycoside	chromosome
S3_M2_000000346098	Pseudomonadota	S041	3	2	6353	7156	75	6.83444	13649047	Virilla	APH(3'')-Ib	100	99.88	card	AF313472.2:15593-16397	APH(3'')-Ib is an aminoglycoside phosphotransferase encoded by plasmids transposons integrative conjugative elements and chromosomes in Enterobacteriaceae and Pseudomonas spp.	aminoglycoside	plasmid
S3_M2_000000346098	Pseudomonadota	S041	3	2	5517	6353	81	7.09018	13649047	Virilla	APH(6)-Id	100	99.88	card	AF024602.1:3155-3992	APH(6)-Id is an aminoglycoside phosphotransferase encoded by plasmids integrative conjugative elements and chromosomal genomic islands in K. pneumoniae Salmonella spp. E. coli Shigella flexneri Providencia alcalifaciens Pseudomonas spp. V. cholerae Edwardsiella tarda Pasteurella multocida and Aeromonas bestiarum.	aminoglycoside	plasmid
S3_M2_000000383845	Weeksellaceae	S041	3	2	1471	2694	20	1.19714	13649047	Virilla	mef(C)	100	99.75	card	AB571865.1:145536-144312	mef(C) is a macrolide efflux gene isolated from a plasmid in Photobacterium damselae.	macrolide-tetracycline	chromosome
S3_M2_000000383845	Weeksellaceae	S041	3	2	582	1466	19	1.57292	13649047	Virilla	mphG	100	99.77	card	AB571865.1:144308-143423	The mphG gene encodes a macrolide 2'-phosphotransferase found in Photobacterium damselae sharing sequence similarity to mphA in E. coli.	macrolide	chromosome
S3_M2_000000387321	Trichlorobacter lovleyi SZ	S041	3	2	3192	3983	89	8.23308	13649047	Virilla	aadA	100	99.37	card	AF550679.1:81768-80976	ANT(3'')-Ia is an aminoglycoside nucleotidyltransferase gene encoded by plasmids transposons integrons in Enterobacteriaceae A. baumannii P. aeruginosa and Vibrio cholerae.	aminoglycoside	chromosome
S3_M2_000000400025	Pseudomonadota	S041	3	2	94	939	26	2.25165	13649047	Virilla	aadA6	100	99.64	card	AM087411.1:1611-2457	aadA6 is an integron-encoded aminoglycoside nucleotidyltransferase gene in P. aeruginosa.	aminoglycoside	chromosome
S3_M2_000000428358	Gammaproteobacteria	S041	3	2	114	977	21	1.78075	13649047	Virilla	GES-14	100	99.88	card	GU207844.1:0-864	GES-14 is a beta-lactamase found in Acinetobacter baumannii.	beta-lactam	chromosome
S3_M2_000000430601	Pseudomonadota	S041	3	2	962	2437	133	6.60181	13649047	Virilla	msrE	100	100	card	EU294228.1:21241-22717	MsrE is an ABC-F subfamily protein expressed to Klebsiella pneumoniae that confers resistance to erythromycin and streptogramin B antibiotics. It is associated with plasmid DNA. It is also 100% identical to ABC-F type ribosomal protection protein Msr(E) which is in multiple species.	macrolide-streptogramin	chromosome
S3_M2_000000430601	Pseudomonadota	S041	3	2	22	906	70	5.79499	13649047	Virilla	mphE	100	100	card	DQ839391.1:13757-12872	mphE is a macrolide phosphotransferase and resistance gene identified on a plasmid pRSB105.	macrolide	chromosome
S3_M2_000000473684	Pseudomonadota	S041	3	2	199	1425	45	2.68699	13649047	Virilla	EreA2	100	99.35	card	AF099140.1:136-1363	EreA2 is an integron-encoded erythromycin esterase that hydrolyses the drug's lactone ring. EreA2 is found in Providencia stuartii.	macrolide	chromosome
S3_M2_000000637776	Gammaproteobacteria	S041	3	2	308	1108	55	5.03069	13649047	Virilla	OXA-10	100	100	card	AF205943.1:7511-8312	OXA-10 is a beta-lactamase found in Acinetobacter baumannii and P. aeruginosa.	beta-lactam	chromosome
S3_M2_000000665796	Pseudomonadota	S041	3	2	180	959	74	6.9508	13649047	Virilla	aadA2	100	100	card	AF156486.1:5012-5792	aadA2 is an aminoglycoside nucleotidyltransferase gene encoded by plasmids and integrons in K. pneumoniae Salmonella spp. Corynebacterium glutamicum C. freundii and Aeromonas spp.	aminoglycoside	chromosome
S3_M2_000000710589	Pseudomonadota	S041	3	2	147	974	127	11.2375	13649047	Virilla	OXA-2	100	100	card	X07260.1:700-1528	OXA-2 is a beta-lactamase found in the Enterobacteriaceae family.	beta-lactam	chromosome
S3_M2_000000748002	Pseudomonadota	S041	3	2	160	733	7	0.893478	13649047	Virilla	AAC(6')-Ib8	84.66	100	card	KF998105.1:4171-4849	AAC(6')-Ib8 is a plasmid-encoded aminoglycoside acetyltransferase in E. cloacae.	aminoglycoside	chromosome
S3_M2_000000781170	Bacteria	S041	3	2	1570	1917	206	43.3696	13649047	Virilla	qacEdelta1	100	100	card	U49101.1:1490-1838	QacEdelta1 is a resistance gene conferring resistance to antiseptics. It is different from QacE only at the 3'-terminus.	QAC	chromosome
S3_M2_000000781170	Bacteria	S041	3	2	737	1576	382	33.3182	13649047	Virilla	sul1	100	100	card	JF969163.1:1053-1893	Sul1 is a sulfonamide resistant dihydropteroate synthase of Gram-negative bacteria. It is linked to other resistance genes of class 1 integrons.	sulfonamide	chromosome
S3_M2_000000890400	Gammaproteobacteria	S041	3	2	94	891	7	0.642677	13649047	Virilla	aadA7	100	99.37	card	AB114632.1:655-1453	aadA7 is an integron-encoded aminoglycoside nucleotidyltransferase gene in V. fluvialis P. aeruginosa E. coli V. cholerae and S. enterica.	aminoglycoside	chromosome
S3_M2_000000983029	Bacteroides thetaiotaomicron	S041	3	2	490	1274	35	3.2666	13649047	Virilla	LnuH	99.87	81.93	card	NC_020125.1:1862223-1861440	LnuH is a lincosamide nucleotidyltransferase transferase.	lincosamide	chromosome
S3_M2_000000983560	Chlorobaculum parvum NCIB 8327	S041	3	2	66	839	22	2.08247	13649047	Virilla	OXA-641	100	97.03	card	NG_057486.1:0-774	OXA-641 is a beta-lactamase in the OXA-372 family of OXA beta-lactamases that confers resistance to ampicillin and cephalothin.	beta-lactam	chromosome
S3_M2_000001094554	Shinella sp. XGS7	S041	3	2	1159	2040	15	1.24601	13649047	Virilla	PAU-1	100	99.09	card	NG_065882.1:30-912	PAU-1 is a PAU beta-lactamase.	beta-lactam	chromosome
S3_M2_000001098570	Pseudomonadota	S041	3	2	692	1928	36	2.13221	13649047	Virilla	Mrx	99.84	90.06	card	AY522923.1:8983-7744	Mrx is part of the macrolide inactivation gene cluster in Aeromonas hydrophila.	macrolide	chromosome
S3_M2_000001157494	Sulfurimicrobium lacus	S041	3	2	1040	1925	17	1.40576	13649047	Virilla	AER-1	96.83	83.97	card	U14748.1:324-1239	AER-1 is a beta-lactamase found in Aeromonas hydrophila.	beta-lactam	chromosome
S3_M2_000001203956	Bacteria	S041	3	2	241	1431	105	6.45915	13649047	Virilla	tet(C)	100	99.92	card	AY043299.1:5175-3984	Tet(C) is a tetracycline efflux pump found in many species of Gram-negative bacteria. It is typically found in plasmid DNA.	tetracycline	chromosome
S3_M2_000001237184	Pseudomonadota	S041	3	2	515	847	18	3.96028	13649047	Virilla	qacL	100	99.7	card	DQ149925.1:188-521	A subunit of the qac multidrug efflux pump in Vibrio cholerae.	QAC	chromosome
S3_M2_000001334603	Riemerella anatipestifer	S041	3	2	1	1005	10	0.729007	13649047	Virilla	EreD	81.91	98.61	card	KP265721.1:331-1558	EreD is an erythromycin esterase protein.	macrolide	chromosome
S3_M2_000001340784	Pseudomonadota	S041	3	2	191	523	39	8.58061	13649047	Virilla	qacL	100	91.29	card	DQ149925.1:188-521	A subunit of the qac multidrug efflux pump in Vibrio cholerae.	QAC	chromosome
S3_M2_000001476687	Pseudomonas aeruginosa	S041	3	2	793	1526	32	3.19412	13649047	Virilla	aadA10	88.01	100	card	U37105.2:2806-3640	aadA10 is a aminoglycoside nucleotidyltransferase gene encoded by plasmids in P. aeruginosa.	aminoglycoside	chromosome
S3_M2_000001488490	Hahella	S041	3	2	17	180	5	2.23369	13649047	Virilla	rsmA	88.17	80.49	card	AF061757.1:834-1020	rsmA is a gene that regulates virulence of Pseudomonas aeruginosa. However its negative effect on MexEF-OprN overexpression has been noted to confer resistance to various antibiotics. It's Escherichia coli homolog is csrA.	multidrug	chromosome
S3_M2_000001558576	Fluviibacter phosphoraccumulans	S041	3	2	1025	1938	30	2.40476	13649047	Virilla	AER-1	99.89	94.53	card	U14748.1:324-1239	AER-1 is a beta-lactamase found in Aeromonas hydrophila.	beta-lactam	chromosome
S3_M2_000001602632	Bacteria	S041	3	2	457	1272	130	11.6722	13649047	Virilla	sul2	100	100	card	AY055428.1:21084-20268	Sul2 is a sulfonamide resistant dihydropteroate synthase of Gram-negative bacteria usually found on small plasmids.	sulfonamide	chromosome
S3_M2_000001631901	Gammaproteobacteria	S041	3	2	1292	2521	58	3.45478	13649047	Virilla	mef(B)	100	96.91	card	FJ196385.1:12313-11083	mef(B) is a macrolide efflux gene located in the vicinity of sul3 in Escherichia coli. There is also a mefB found in Streptococcus agalactiae that confers resistance to macrolides.	macrolide	chromosome
S3_M2_000001656465	Bacteria	S041	3	2	136	922	16	1.48951	13649047	Virilla	aadA5	99.75	99.75	card	AF137361.1:63-852	aadA5 is an aminoglycoside nucleotidyltransferase gene encoded by plasmids transposons and integrons in E. coli K. pneumoniae Kluyvera georgiana P. aeruginosa and E. cloacae.	aminoglycoside	chromosome
S3_M2_000001806071	Chromatiaceae	S041	3	2	122	277	3	1.40895	13649047	Virilla	rsmA	83.87	80.77	card	AF061757.1:834-1020	rsmA is a gene that regulates virulence of Pseudomonas aeruginosa. However its negative effect on MexEF-OprN overexpression has been noted to confer resistance to various antibiotics. It's Escherichia coli homolog is csrA.	multidrug	chromosome
S3_M2_000000145410	Bacteroidota	S042	3	2	212	1075	18	1.80003	11573861	Virilla	aadS	100	99.77	card	M72415.1:1120-1984	A novel Tn4551 streptomycin-resistance gene that was phenotypically silent in wild-type Bacteroides- expression could be activated by a trans-acting chromosomal mutation.	aminoglycoside	chromosome
S3_M2_000000346098	Pseudomonadota	S042	3	2	5517	6353	60	6.19366	11573861	Virilla	APH(6)-Id	100	99.88	card	AF024602.1:3155-3992	APH(6)-Id is an aminoglycoside phosphotransferase encoded by plasmids integrative conjugative elements and chromosomal genomic islands in K. pneumoniae Salmonella spp. E. coli Shigella flexneri Providencia alcalifaciens Pseudomonas spp. V. cholerae Edwardsiella tarda Pasteurella multocida and Aeromonas bestiarum.	aminoglycoside	plasmid
S3_M2_000000346098	Pseudomonadota	S042	3	2	6353	7156	46	4.94337	11573861	Virilla	APH(3'')-Ib	100	99.88	card	AF313472.2:15593-16397	APH(3'')-Ib is an aminoglycoside phosphotransferase encoded by plasmids transposons integrative conjugative elements and chromosomes in Enterobacteriaceae and Pseudomonas spp.	aminoglycoside	plasmid
S3_M2_000000383845	Weeksellaceae	S042	3	2	1471	2694	20	1.41179	11573861	Virilla	mef(C)	100	99.75	card	AB571865.1:145536-144312	mef(C) is a macrolide efflux gene isolated from a plasmid in Photobacterium damselae.	macrolide-tetracycline	chromosome
S3_M2_000000383845	Weeksellaceae	S042	3	2	582	1466	19	1.85495	11573861	Virilla	mphG	100	99.77	card	AB571865.1:144308-143423	The mphG gene encodes a macrolide 2'-phosphotransferase found in Photobacterium damselae sharing sequence similarity to mphA in E. coli.	macrolide	chromosome
S3_M2_000000387321	Trichlorobacter lovleyi SZ	S042	3	2	3192	3983	103	11.2366	11573861	Virilla	aadA	100	99.37	card	AF550679.1:81768-80976	ANT(3'')-Ia is an aminoglycoside nucleotidyltransferase gene encoded by plasmids transposons integrons in Enterobacteriaceae A. baumannii P. aeruginosa and Vibrio cholerae.	aminoglycoside	chromosome
S3_M2_000000400025	Pseudomonadota	S042	3	2	94	939	22	2.24685	11573861	Virilla	aadA6	100	99.64	card	AM087411.1:1611-2457	aadA6 is an integron-encoded aminoglycoside nucleotidyltransferase gene in P. aeruginosa.	aminoglycoside	chromosome
S3_M2_000000428358	Gammaproteobacteria	S042	3	2	114	977	26	2.60005	11573861	Virilla	GES-14	100	99.88	card	GU207844.1:0-864	GES-14 is a beta-lactamase found in Acinetobacter baumannii.	beta-lactam	chromosome
S3_M2_000000430601	Pseudomonadota	S042	3	2	962	2437	112	6.55622	11573861	Virilla	msrE	100	100	card	EU294228.1:21241-22717	MsrE is an ABC-F subfamily protein expressed to Klebsiella pneumoniae that confers resistance to erythromycin and streptogramin B antibiotics. It is associated with plasmid DNA. It is also 100% identical to ABC-F type ribosomal protection protein Msr(E) which is in multiple species.	macrolide-streptogramin	chromosome
S3_M2_000000430601	Pseudomonadota	S042	3	2	22	906	80	7.81031	11573861	Virilla	mphE	100	100	card	DQ839391.1:13757-12872	mphE is a macrolide phosphotransferase and resistance gene identified on a plasmid pRSB105.	macrolide	chromosome
S3_M2_000000473684	Pseudomonadota	S042	3	2	199	1425	43	3.02793	11573861	Virilla	EreA2	100	99.35	card	AF099140.1:136-1363	EreA2 is an integron-encoded erythromycin esterase that hydrolyses the drug's lactone ring. EreA2 is found in Providencia stuartii.	macrolide	chromosome
S3_M2_000000637776	Gammaproteobacteria	S042	3	2	308	1108	33	3.55962	11573861	Virilla	OXA-10	100	100	card	AF205943.1:7511-8312	OXA-10 is a beta-lactamase found in Acinetobacter baumannii and P. aeruginosa.	beta-lactam	chromosome
S3_M2_000000665796	Pseudomonadota	S042	3	2	180	959	58	6.42473	11573861	Virilla	aadA2	100	100	card	AF156486.1:5012-5792	aadA2 is an aminoglycoside nucleotidyltransferase gene encoded by plasmids and integrons in K. pneumoniae Salmonella spp. Corynebacterium glutamicum C. freundii and Aeromonas spp.	aminoglycoside	chromosome
S3_M2_000000710589	Pseudomonadota	S042	3	2	147	974	105	10.9567	11573861	Virilla	OXA-2	100	100	card	X07260.1:700-1528	OXA-2 is a beta-lactamase found in the Enterobacteriaceae family.	beta-lactam	chromosome
S3_M2_000000748002	Pseudomonadota	S042	3	2	160	733	8	1.2042	11573861	Virilla	AAC(6')-Ib8	84.66	100	card	KF998105.1:4171-4849	AAC(6')-Ib8 is a plasmid-encoded aminoglycoside acetyltransferase in E. cloacae.	aminoglycoside	chromosome
S3_M2_000000781170	Bacteria	S042	3	2	737	1576	295	30.3434	11573861	Virilla	sul1	100	100	card	JF969163.1:1053-1893	Sul1 is a sulfonamide resistant dihydropteroate synthase of Gram-negative bacteria. It is linked to other resistance genes of class 1 integrons.	sulfonamide	chromosome
S3_M2_000000781170	Bacteria	S042	3	2	1570	1917	133	33.0213	11573861	Virilla	qacEdelta1	100	100	card	U49101.1:1490-1838	QacEdelta1 is a resistance gene conferring resistance to antiseptics. It is different from QacE only at the 3'-terminus.	QAC	chromosome
S3_M2_000000890400	Gammaproteobacteria	S042	3	2	94	891	23	2.49027	11573861	Virilla	aadA7	100	99.37	card	AB114632.1:655-1453	aadA7 is an integron-encoded aminoglycoside nucleotidyltransferase gene in V. fluvialis P. aeruginosa E. coli V. cholerae and S. enterica.	aminoglycoside	chromosome
S3_M2_000000983029	Bacteroides thetaiotaomicron	S042	3	2	490	1274	28	3.08184	11573861	Virilla	LnuH	99.87	81.93	card	NC_020125.1:1862223-1861440	LnuH is a lincosamide nucleotidyltransferase transferase.	lincosamide	chromosome
S3_M2_000000983560	Chlorobaculum parvum NCIB 8327	S042	3	2	66	839	9	1.00467	11573861	Virilla	OXA-641	100	97.03	card	NG_057486.1:0-774	OXA-641 is a beta-lactamase in the OXA-372 family of OXA beta-lactamases that confers resistance to ampicillin and cephalothin.	beta-lactam	chromosome
S3_M2_000001094554	Shinella sp. XGS7	S042	3	2	1159	2040	21	2.05718	11573861	Virilla	PAU-1	100	99.09	card	NG_065882.1:30-912	PAU-1 is a PAU beta-lactamase.	beta-lactam	chromosome
S3_M2_000001098570	Pseudomonadota	S042	3	2	692	1928	41	2.86375	11573861	Virilla	Mrx	99.84	90.06	card	AY522923.1:8983-7744	Mrx is part of the macrolide inactivation gene cluster in Aeromonas hydrophila.	macrolide	chromosome
S3_M2_000001157494	Sulfurimicrobium lacus	S042	3	2	1040	1925	12	1.17023	11573861	Virilla	AER-1	96.83	83.97	card	U14748.1:324-1239	AER-1 is a beta-lactamase found in Aeromonas hydrophila.	beta-lactam	chromosome
S3_M2_000001203956	Bacteria	S042	3	2	241	1431	77	5.586	11573861	Virilla	tet(C)	100	99.92	card	AY043299.1:5175-3984	Tet(C) is a tetracycline efflux pump found in many species of Gram-negative bacteria. It is typically found in plasmid DNA.	tetracycline	chromosome
S3_M2_000001237184	Pseudomonadota	S042	3	2	515	847	10	2.59464	11573861	Virilla	qacL	100	99.7	card	DQ149925.1:188-521	A subunit of the qac multidrug efflux pump in Vibrio cholerae.	QAC	chromosome
S3_M2_000001334603	Riemerella anatipestifer	S042	3	2	1	1005	15	1.28958	11573861	Virilla	EreD	81.91	98.61	card	KP265721.1:331-1558	EreD is an erythromycin esterase protein.	macrolide	chromosome
S3_M2_000001340784	Pseudomonadota	S042	3	2	191	523	20	5.18928	11573861	Virilla	qacL	100	91.29	card	DQ149925.1:188-521	A subunit of the qac multidrug efflux pump in Vibrio cholerae.	QAC	chromosome
S3_M2_000001476687	Pseudomonas aeruginosa	S042	3	2	793	1526	22	2.58969	11573861	Virilla	aadA10	88.01	100	card	U37105.2:2806-3640	aadA10 is a aminoglycoside nucleotidyltransferase gene encoded by plasmids in P. aeruginosa.	aminoglycoside	chromosome
S3_M2_000001488490	Hahella	S042	3	2	17	180	0	0	11573861	Virilla	rsmA	88.17	80.49	card	AF061757.1:834-1020	rsmA is a gene that regulates virulence of Pseudomonas aeruginosa. However its negative effect on MexEF-OprN overexpression has been noted to confer resistance to various antibiotics. It's Escherichia coli homolog is csrA.	multidrug	chromosome
S3_M2_000001558576	Fluviibacter phosphoraccumulans	S042	3	2	1025	1938	18	1.70156	11573861	Virilla	AER-1	99.89	94.53	card	U14748.1:324-1239	AER-1 is a beta-lactamase found in Aeromonas hydrophila.	beta-lactam	chromosome
S3_M2_000001602632	Bacteria	S042	3	2	457	1272	144	15.2473	11573861	Virilla	sul2	100	100	card	AY055428.1:21084-20268	Sul2 is a sulfonamide resistant dihydropteroate synthase of Gram-negative bacteria usually found on small plasmids.	sulfonamide	chromosome
S3_M2_000001631901	Gammaproteobacteria	S042	3	2	1292	2521	25	1.75613	11573861	Virilla	mef(B)	100	96.91	card	FJ196385.1:12313-11083	mef(B) is a macrolide efflux gene located in the vicinity of sul3 in Escherichia coli. There is also a mefB found in Streptococcus agalactiae that confers resistance to macrolides.	macrolide	chromosome
S3_M2_000001656465	Bacteria	S042	3	2	136	922	13	1.42722	11573861	Virilla	aadA5	99.75	99.75	card	AF137361.1:63-852	aadA5 is an aminoglycoside nucleotidyltransferase gene encoded by plasmids transposons and integrons in E. coli K. pneumoniae Kluyvera georgiana P. aeruginosa and E. cloacae.	aminoglycoside	chromosome
S3_M2_000001806071	Chromatiaceae	S042	3	2	122	277	5	2.76928	11573861	Virilla	rsmA	83.87	80.77	card	AF061757.1:834-1020	rsmA is a gene that regulates virulence of Pseudomonas aeruginosa. However its negative effect on MexEF-OprN overexpression has been noted to confer resistance to various antibiotics. It's Escherichia coli homolog is csrA.	multidrug	chromosome
S3_M2_000000145410	Bacteroidota	S043	3	2	212	1075	41	4.42662	10720084	Virilla	aadS	100	99.77	card	M72415.1:1120-1984	A novel Tn4551 streptomycin-resistance gene that was phenotypically silent in wild-type Bacteroides- expression could be activated by a trans-acting chromosomal mutation.	aminoglycoside	chromosome
S3_M2_000000346098	Pseudomonadota	S043	3	2	6353	7156	78	9.04983	10720084	Virilla	APH(3'')-Ib	100	99.88	card	AF313472.2:15593-16397	APH(3'')-Ib is an aminoglycoside phosphotransferase encoded by plasmids transposons integrative conjugative elements and chromosomes in Enterobacteriaceae and Pseudomonas spp.	aminoglycoside	plasmid
S3_M2_000000346098	Pseudomonadota	S043	3	2	5517	6353	50	5.57245	10720084	Virilla	APH(6)-Id	100	99.88	card	AF024602.1:3155-3992	APH(6)-Id is an aminoglycoside phosphotransferase encoded by plasmids integrative conjugative elements and chromosomal genomic islands in K. pneumoniae Salmonella spp. E. coli Shigella flexneri Providencia alcalifaciens Pseudomonas spp. V. cholerae Edwardsiella tarda Pasteurella multocida and Aeromonas bestiarum.	aminoglycoside	plasmid
S3_M2_000000383845	Weeksellaceae	S043	3	2	1471	2694	15	1.14317	10720084	Virilla	mef(C)	100	99.75	card	AB571865.1:145536-144312	mef(C) is a macrolide efflux gene isolated from a plasmid in Photobacterium damselae.	macrolide-tetracycline	chromosome
S3_M2_000000383845	Weeksellaceae	S043	3	2	582	1466	10	1.05404	10720084	Virilla	mphG	100	99.77	card	AB571865.1:144308-143423	The mphG gene encodes a macrolide 2'-phosphotransferase found in Photobacterium damselae sharing sequence similarity to mphA in E. coli.	macrolide	chromosome
S3_M2_000000387321	Trichlorobacter lovleyi SZ	S043	3	2	3192	3983	39	4.59347	10720084	Virilla	aadA	100	99.37	card	AF550679.1:81768-80976	ANT(3'')-Ia is an aminoglycoside nucleotidyltransferase gene encoded by plasmids transposons integrons in Enterobacteriaceae A. baumannii P. aeruginosa and Vibrio cholerae.	aminoglycoside	chromosome
S3_M2_000000400025	Pseudomonadota	S043	3	2	94	939	3	0.33079	10720084	Virilla	aadA6	100	99.64	card	AM087411.1:1611-2457	aadA6 is an integron-encoded aminoglycoside nucleotidyltransferase gene in P. aeruginosa.	aminoglycoside	chromosome
S3_M2_000000428358	Gammaproteobacteria	S043	3	2	114	977	28	3.02305	10720084	Virilla	GES-14	100	99.88	card	GU207844.1:0-864	GES-14 is a beta-lactamase found in Acinetobacter baumannii.	beta-lactam	chromosome
S3_M2_000000430601	Pseudomonadota	S043	3	2	22	906	56	5.90264	10720084	Virilla	mphE	100	100	card	DQ839391.1:13757-12872	mphE is a macrolide phosphotransferase and resistance gene identified on a plasmid pRSB105.	macrolide	chromosome
S3_M2_000000430601	Pseudomonadota	S043	3	2	962	2437	89	5.62478	10720084	Virilla	msrE	100	100	card	EU294228.1:21241-22717	MsrE is an ABC-F subfamily protein expressed to Klebsiella pneumoniae that confers resistance to erythromycin and streptogramin B antibiotics. It is associated with plasmid DNA. It is also 100% identical to ABC-F type ribosomal protection protein Msr(E) which is in multiple species.	macrolide-streptogramin	chromosome
S3_M2_000000473684	Pseudomonadota	S043	3	2	199	1425	36	2.73691	10720084	Virilla	EreA2	100	99.35	card	AF099140.1:136-1363	EreA2 is an integron-encoded erythromycin esterase that hydrolyses the drug's lactone ring. EreA2 is found in Providencia stuartii.	macrolide	chromosome
S3_M2_000000637776	Gammaproteobacteria	S043	3	2	308	1108	51	5.93936	10720084	Virilla	OXA-10	100	100	card	AF205943.1:7511-8312	OXA-10 is a beta-lactamase found in Acinetobacter baumannii and P. aeruginosa.	beta-lactam	chromosome
S3_M2_000000665796	Pseudomonadota	S043	3	2	180	959	44	5.26211	10720084	Virilla	aadA2	100	100	card	AF156486.1:5012-5792	aadA2 is an aminoglycoside nucleotidyltransferase gene encoded by plasmids and integrons in K. pneumoniae Salmonella spp. Corynebacterium glutamicum C. freundii and Aeromonas spp.	aminoglycoside	chromosome
S3_M2_000000710589	Pseudomonadota	S043	3	2	147	974	87	9.80146	10720084	Virilla	OXA-2	100	100	card	X07260.1:700-1528	OXA-2 is a beta-lactamase found in the Enterobacteriaceae family.	beta-lactam	chromosome
S3_M2_000000748002	Pseudomonadota	S043	3	2	160	733	3	0.487541	10720084	Virilla	AAC(6')-Ib8	84.66	100	card	KF998105.1:4171-4849	AAC(6')-Ib8 is a plasmid-encoded aminoglycoside acetyltransferase in E. cloacae.	aminoglycoside	chromosome
S3_M2_000000781170	Bacteria	S043	3	2	737	1576	327	36.3137	10720084	Virilla	sul1	100	100	card	JF969163.1:1053-1893	Sul1 is a sulfonamide resistant dihydropteroate synthase of Gram-negative bacteria. It is linked to other resistance genes of class 1 integrons.	sulfonamide	chromosome
S3_M2_000000781170	Bacteria	S043	3	2	1570	1917	147	39.404	10720084	Virilla	qacEdelta1	100	100	card	U49101.1:1490-1838	QacEdelta1 is a resistance gene conferring resistance to antiseptics. It is different from QacE only at the 3'-terminus.	QAC	chromosome
S3_M2_000000890400	Gammaproteobacteria	S043	3	2	94	891	24	2.8055	10720084	Virilla	aadA7	100	99.37	card	AB114632.1:655-1453	aadA7 is an integron-encoded aminoglycoside nucleotidyltransferase gene in V. fluvialis P. aeruginosa E. coli V. cholerae and S. enterica.	aminoglycoside	chromosome
S3_M2_000000983029	Bacteroides thetaiotaomicron	S043	3	2	490	1274	23	2.73313	10720084	Virilla	LnuH	99.87	81.93	card	NC_020125.1:1862223-1861440	LnuH is a lincosamide nucleotidyltransferase transferase.	lincosamide	chromosome
S3_M2_000000983560	Chlorobaculum parvum NCIB 8327	S043	3	2	66	839	9	1.08468	10720084	Virilla	OXA-641	100	97.03	card	NG_057486.1:0-774	OXA-641 is a beta-lactamase in the OXA-372 family of OXA beta-lactamases that confers resistance to ampicillin and cephalothin.	beta-lactam	chromosome
S3_M2_000001094554	Shinella sp. XGS7	S043	3	2	1159	2040	12	1.26915	10720084	Virilla	PAU-1	100	99.09	card	NG_065882.1:30-912	PAU-1 is a PAU beta-lactamase.	beta-lactam	chromosome
S3_M2_000001098570	Pseudomonadota	S043	3	2	692	1928	15	1.13116	10720084	Virilla	Mrx	99.84	90.06	card	AY522923.1:8983-7744	Mrx is part of the macrolide inactivation gene cluster in Aeromonas hydrophila.	macrolide	chromosome
S3_M2_000001157494	Sulfurimicrobium lacus	S043	3	2	1040	1925	6	0.631712	10720084	Virilla	AER-1	96.83	83.97	card	U14748.1:324-1239	AER-1 is a beta-lactamase found in Aeromonas hydrophila.	beta-lactam	chromosome
S3_M2_000001203956	Bacteria	S043	3	2	241	1431	114	8.92884	10720084	Virilla	tet(C)	100	99.92	card	AY043299.1:5175-3984	Tet(C) is a tetracycline efflux pump found in many species of Gram-negative bacteria. It is typically found in plasmid DNA.	tetracycline	chromosome
S3_M2_000001237184	Pseudomonadota	S043	3	2	515	847	27	7.56347	10720084	Virilla	qacL	100	99.7	card	DQ149925.1:188-521	A subunit of the qac multidrug efflux pump in Vibrio cholerae.	QAC	chromosome
S3_M2_000001334603	Riemerella anatipestifer	S043	3	2	1	1005	5	0.464094	10720084	Virilla	EreD	81.91	98.61	card	KP265721.1:331-1558	EreD is an erythromycin esterase protein.	macrolide	chromosome
S3_M2_000001340784	Pseudomonadota	S043	3	2	191	523	24	6.72309	10720084	Virilla	qacL	100	91.29	card	DQ149925.1:188-521	A subunit of the qac multidrug efflux pump in Vibrio cholerae.	QAC	chromosome
S3_M2_000001476687	Pseudomonas aeruginosa	S043	3	2	793	1526	16	2.03341	10720084	Virilla	aadA10	88.01	100	card	U37105.2:2806-3640	aadA10 is a aminoglycoside nucleotidyltransferase gene encoded by plasmids in P. aeruginosa.	aminoglycoside	chromosome
S3_M2_000001488490	Hahella	S043	3	2	17	180	3	1.70639	10720084	Virilla	rsmA	88.17	80.49	card	AF061757.1:834-1020	rsmA is a gene that regulates virulence of Pseudomonas aeruginosa. However its negative effect on MexEF-OprN overexpression has been noted to confer resistance to various antibiotics. It's Escherichia coli homolog is csrA.	multidrug	chromosome
S3_M2_000001558576	Fluviibacter phosphoraccumulans	S043	3	2	1025	1938	15	1.5309	10720084	Virilla	AER-1	99.89	94.53	card	U14748.1:324-1239	AER-1 is a beta-lactamase found in Aeromonas hydrophila.	beta-lactam	chromosome
S3_M2_000001602632	Bacteria	S043	3	2	457	1272	151	17.2619	10720084	Virilla	sul2	100	100	card	AY055428.1:21084-20268	Sul2 is a sulfonamide resistant dihydropteroate synthase of Gram-negative bacteria usually found on small plasmids.	sulfonamide	chromosome
S3_M2_000001631901	Gammaproteobacteria	S043	3	2	1292	2521	34	2.57855	10720084	Virilla	mef(B)	100	96.91	card	FJ196385.1:12313-11083	mef(B) is a macrolide efflux gene located in the vicinity of sul3 in Escherichia coli. There is also a mefB found in Streptococcus agalactiae that confers resistance to macrolides.	macrolide	chromosome
S3_M2_000001656465	Bacteria	S043	3	2	136	922	4	0.474119	10720084	Virilla	aadA5	99.75	99.75	card	AF137361.1:63-852	aadA5 is an aminoglycoside nucleotidyltransferase gene encoded by plasmids transposons and integrons in E. coli K. pneumoniae Kluyvera georgiana P. aeruginosa and E. cloacae.	aminoglycoside	chromosome
S3_M2_000001806071	Chromatiaceae	S043	3	2	122	277	0	0	10720084	Virilla	rsmA	83.87	80.77	card	AF061757.1:834-1020	rsmA is a gene that regulates virulence of Pseudomonas aeruginosa. However its negative effect on MexEF-OprN overexpression has been noted to confer resistance to various antibiotics. It's Escherichia coli homolog is csrA.	multidrug	chromosome
S1_M3_000000000198	Bacteroidales	S194	1	3	877	1824	72	12.6568	6000694	Virilla	CfxA2	98.14	85.44	card	AF118110.1:1037-71	CfxA2 beta-lactamase is a class A beta-lactamase found in Prevotella intermedia.	beta-lactam	chromosome
S1_M3_000000000453	Bacteroidota	S194	1	3	346	2319	87	7.34464	6000694	Virilla	tet(Q)	100	97.37	card	Z21523.1:0-1974	Tet(Q) is a ribosomal protection protein. Its gene is associated with a conjugative transposon and has been found in both Gram-positive and Gram-negative bacteria.	tetracycline	chromosome
S1_M3_000000000701	Bacteria	S194	1	3	1879	3096	17	2.32595	6000694	Virilla	mel	100	95.89	card	AF227521.1:3269-4487	Mel a homolog of MsrA is an ABC-F subfamily protein associated with macrolide resistance. It is expressed on the same operon as mefA and mefE both MFS-type efflux proteins that confer macrolide resistance.	macrolide-streptogramin	chromosome
S1_M3_000000011767	Bacteria	S194	1	3	372	866	22	7.40655	6000694	Virilla	lnuC	100	92.53	card	AY928180.1:0-495	lnuC is a transposon-mediated nucleotidyltransferase found in Streptococcus agalactiae.	lincosamide	chromosome
S1_M3_000000037103	Faecalibacterium sp. HTF-F	S194	1	3	465	2056	27	2.82631	6000694	Virilla	tet(W)	82.92	99.81	card	AJ222769.3:3686-5606	Tet(W) is a ribosomal protection protein. It is associated with both conjugative and non conjugative DNA and has been found strains of Clostridioides difficile.	tetracycline	chromosome
S1_M3_000000043785	Pseudomonadota	S194	1	3	1384	2220	14	2.78741	6000694	Virilla	APH(6)-Id	100	99.88	card	AF024602.1:3155-3992	APH(6)-Id is an aminoglycoside phosphotransferase encoded by plasmids integrative conjugative elements and chromosomal genomic islands in K. pneumoniae Salmonella spp. E. coli Shigella flexneri Providencia alcalifaciens Pseudomonas spp. V. cholerae Edwardsiella tarda Pasteurella multocida and Aeromonas bestiarum.	aminoglycoside	plasmid
S1_M3_000000043785	Pseudomonadota	S194	1	3	581	1384	20	4.14546	6000694	Virilla	APH(3'')-Ib	100	99.88	card	AF313472.2:15593-16397	APH(3'')-Ib is an aminoglycoside phosphotransferase encoded by plasmids transposons integrative conjugative elements and chromosomes in Enterobacteriaceae and Pseudomonas spp.	aminoglycoside	plasmid
S1_M3_000000046153	Acinetobacter gyllenbergii	S194	1	3	199	987	7	1.47849	6000694	Virilla	aadA27	100	98.48	card	LN873256.1:4027-3238	Small mobilizable plasmid pALWED1.8 containing a novel variant of the streptomycin/spectinomycin resistance gene.	aminoglycoside	plasmid
S1_M3_000000057914	Parabacteroides	S194	1	3	507	1472	48	8.28062	6000694	Virilla	CfxA2	100	85.71	card	AF118110.1:1037-71	CfxA2 beta-lactamase is a class A beta-lactamase found in Prevotella intermedia.	beta-lactam	chromosome
S1_M3_000000069253	Bacteroidota	S194	1	3	245	1159	15	2.73192	6000694	Virilla	EstT	99.35	99.13	card	CP094932.1:14993-15914	EstT is a gene encoding for a serine-dependent macrolide alpha/beta-hydrolase.	macrolide	chromosome
S1_M3_000000080247	Bacteria	S194	1	3	158	505	10	4.78872	6000694	Virilla	qacEdelta1	100	100	card	U49101.1:1490-1838	QacEdelta1 is a resistance gene conferring resistance to antiseptics. It is different from QacE only at the 3'-terminus.	QAC	chromosome
S1_M3_000000080247	Bacteria	S194	1	3	499	1338	38	7.53881	6000694	Virilla	sul1	100	100	card	JF969163.1:1053-1893	Sul1 is a sulfonamide resistant dihydropteroate synthase of Gram-negative bacteria. It is linked to other resistance genes of class 1 integrons.	sulfonamide	chromosome
S1_M3_000000000198	Bacteroidales	S195	1	3	877	1824	76	14.602	5490264	Virilla	CfxA2	98.14	85.44	card	AF118110.1:1037-71	CfxA2 beta-lactamase is a class A beta-lactamase found in Prevotella intermedia.	beta-lactam	chromosome
S1_M3_000000000453	Bacteroidota	S195	1	3	346	2319	81	7.47386	5490264	Virilla	tet(Q)	100	97.37	card	Z21523.1:0-1974	Tet(Q) is a ribosomal protection protein. Its gene is associated with a conjugative transposon and has been found in both Gram-positive and Gram-negative bacteria.	tetracycline	chromosome
S1_M3_000000000701	Bacteria	S195	1	3	1879	3096	25	3.73852	5490264	Virilla	mel	100	95.89	card	AF227521.1:3269-4487	Mel a homolog of MsrA is an ABC-F subfamily protein associated with macrolide resistance. It is expressed on the same operon as mefA and mefE both MFS-type efflux proteins that confer macrolide resistance.	macrolide-streptogramin	chromosome
S1_M3_000000011767	Bacteria	S195	1	3	372	866	19	6.99125	5490264	Virilla	lnuC	100	92.53	card	AY928180.1:0-495	lnuC is a transposon-mediated nucleotidyltransferase found in Streptococcus agalactiae.	lincosamide	chromosome
S1_M3_000000037103	Faecalibacterium sp. HTF-F	S195	1	3	465	2056	23	2.63143	5490264	Virilla	tet(W)	82.92	99.81	card	AJ222769.3:3686-5606	Tet(W) is a ribosomal protection protein. It is associated with both conjugative and non conjugative DNA and has been found strains of Clostridioides difficile.	tetracycline	chromosome
S1_M3_000000043785	Pseudomonadota	S195	1	3	581	1384	20	4.53086	5490264	Virilla	APH(3'')-Ib	100	99.88	card	AF313472.2:15593-16397	APH(3'')-Ib is an aminoglycoside phosphotransferase encoded by plasmids transposons integrative conjugative elements and chromosomes in Enterobacteriaceae and Pseudomonas spp.	aminoglycoside	plasmid
S1_M3_000000043785	Pseudomonadota	S195	1	3	1384	2220	13	2.82895	5490264	Virilla	APH(6)-Id	100	99.88	card	AF024602.1:3155-3992	APH(6)-Id is an aminoglycoside phosphotransferase encoded by plasmids integrative conjugative elements and chromosomal genomic islands in K. pneumoniae Salmonella spp. E. coli Shigella flexneri Providencia alcalifaciens Pseudomonas spp. V. cholerae Edwardsiella tarda Pasteurella multocida and Aeromonas bestiarum.	aminoglycoside	plasmid
S1_M3_000000046153	Acinetobacter gyllenbergii	S195	1	3	199	987	6	1.3851	5490264	Virilla	aadA27	100	98.48	card	LN873256.1:4027-3238	Small mobilizable plasmid pALWED1.8 containing a novel variant of the streptomycin/spectinomycin resistance gene.	aminoglycoside	plasmid
S1_M3_000000057914	Parabacteroides	S195	1	3	507	1472	45	8.48481	5490264	Virilla	CfxA2	100	85.71	card	AF118110.1:1037-71	CfxA2 beta-lactamase is a class A beta-lactamase found in Prevotella intermedia.	beta-lactam	chromosome
S1_M3_000000069253	Bacteroidota	S195	1	3	245	1159	14	2.78685	5490264	Virilla	EstT	99.35	99.13	card	CP094932.1:14993-15914	EstT is a gene encoding for a serine-dependent macrolide alpha/beta-hydrolase.	macrolide	chromosome
S1_M3_000000080247	Bacteria	S195	1	3	158	505	9	4.71053	5490264	Virilla	qacEdelta1	100	100	card	U49101.1:1490-1838	QacEdelta1 is a resistance gene conferring resistance to antiseptics. It is different from QacE only at the 3'-terminus.	QAC	chromosome
S1_M3_000000080247	Bacteria	S195	1	3	499	1338	14	3.03568	5490264	Virilla	sul1	100	100	card	JF969163.1:1053-1893	Sul1 is a sulfonamide resistant dihydropteroate synthase of Gram-negative bacteria. It is linked to other resistance genes of class 1 integrons.	sulfonamide	chromosome
S1_M3_000000000198	Bacteroidales	S196	1	3	877	1824	117	17.8117	6929028	Virilla	CfxA2	98.14	85.44	card	AF118110.1:1037-71	CfxA2 beta-lactamase is a class A beta-lactamase found in Prevotella intermedia.	beta-lactam	chromosome
S1_M3_000000000453	Bacteroidota	S196	1	3	346	2319	79	5.77574	6929028	Virilla	tet(Q)	100	97.37	card	Z21523.1:0-1974	Tet(Q) is a ribosomal protection protein. Its gene is associated with a conjugative transposon and has been found in both Gram-positive and Gram-negative bacteria.	tetracycline	chromosome
S1_M3_000000000701	Bacteria	S196	1	3	1879	3096	38	4.50261	6929028	Virilla	mel	100	95.89	card	AF227521.1:3269-4487	Mel a homolog of MsrA is an ABC-F subfamily protein associated with macrolide resistance. It is expressed on the same operon as mefA and mefE both MFS-type efflux proteins that confer macrolide resistance.	macrolide-streptogramin	chromosome
S1_M3_000000011767	Bacteria	S196	1	3	372	866	29	8.45513	6929028	Virilla	lnuC	100	92.53	card	AY928180.1:0-495	lnuC is a transposon-mediated nucleotidyltransferase found in Streptococcus agalactiae.	lincosamide	chromosome
S1_M3_000000037103	Faecalibacterium sp. HTF-F	S196	1	3	465	2056	47	4.26072	6929028	Virilla	tet(W)	82.92	99.81	card	AJ222769.3:3686-5606	Tet(W) is a ribosomal protection protein. It is associated with both conjugative and non conjugative DNA and has been found strains of Clostridioides difficile.	tetracycline	chromosome
S1_M3_000000043785	Pseudomonadota	S196	1	3	581	1384	16	2.87205	6929028	Virilla	APH(3'')-Ib	100	99.88	card	AF313472.2:15593-16397	APH(3'')-Ib is an aminoglycoside phosphotransferase encoded by plasmids transposons integrative conjugative elements and chromosomes in Enterobacteriaceae and Pseudomonas spp.	aminoglycoside	plasmid
S1_M3_000000043785	Pseudomonadota	S196	1	3	1384	2220	13	2.24153	6929028	Virilla	APH(6)-Id	100	99.88	card	AF024602.1:3155-3992	APH(6)-Id is an aminoglycoside phosphotransferase encoded by plasmids integrative conjugative elements and chromosomal genomic islands in K. pneumoniae Salmonella spp. E. coli Shigella flexneri Providencia alcalifaciens Pseudomonas spp. V. cholerae Edwardsiella tarda Pasteurella multocida and Aeromonas bestiarum.	aminoglycoside	plasmid
S1_M3_000000046153	Acinetobacter gyllenbergii	S196	1	3	199	987	20	3.65831	6929028	Virilla	aadA27	100	98.48	card	LN873256.1:4027-3238	Small mobilizable plasmid pALWED1.8 containing a novel variant of the streptomycin/spectinomycin resistance gene.	aminoglycoside	plasmid
S1_M3_000000057914	Parabacteroides	S196	1	3	507	1472	51	7.6194	6929028	Virilla	CfxA2	100	85.71	card	AF118110.1:1037-71	CfxA2 beta-lactamase is a class A beta-lactamase found in Prevotella intermedia.	beta-lactam	chromosome
S1_M3_000000069253	Bacteroidota	S196	1	3	245	1159	10	1.57727	6929028	Virilla	EstT	99.35	99.13	card	CP094932.1:14993-15914	EstT is a gene encoding for a serine-dependent macrolide alpha/beta-hydrolase.	macrolide	chromosome
S1_M3_000000080247	Bacteria	S196	1	3	158	505	9	3.73242	6929028	Virilla	qacEdelta1	100	100	card	U49101.1:1490-1838	QacEdelta1 is a resistance gene conferring resistance to antiseptics. It is different from QacE only at the 3'-terminus.	QAC	chromosome
S1_M3_000000080247	Bacteria	S196	1	3	499	1338	28	4.81068	6929028	Virilla	sul1	100	100	card	JF969163.1:1053-1893	Sul1 is a sulfonamide resistant dihydropteroate synthase of Gram-negative bacteria. It is linked to other resistance genes of class 1 integrons.	sulfonamide	chromosome
S2_M3_000000023972	Shinella sp. XGS7	S197	2	3	1549	2430	20	2.38064	9525077	Virilla	PAU-1	100	99.43	card	NG_065882.1:30-912	PAU-1 is a PAU beta-lactamase.	beta-lactam	chromosome
S2_M3_000000035429	Pseudomonas campi	S197	2	3	5237	5422	16	9.03106	9525077	Virilla	rsmA	100	81.72	card	AF061757.1:834-1020	rsmA is a gene that regulates virulence of Pseudomonas aeruginosa. However its negative effect on MexEF-OprN overexpression has been noted to confer resistance to various antibiotics. It's Escherichia coli homolog is csrA.	multidrug	chromosome
S2_M3_000000062431	Bacteria	S197	2	3	800	1990	24	2.11559	9525077	Virilla	tet(C)	100	99.92	card	AY043299.1:5175-3984	Tet(C) is a tetracycline efflux pump found in many species of Gram-negative bacteria. It is typically found in plasmid DNA.	tetracycline	chromosome
S2_M3_000000085424	Gammaproteobacteria	S197	2	3	181	960	28	3.76873	9525077	Virilla	aadA2	100	99.87	card	AF156486.1:5012-5792	aadA2 is an aminoglycoside nucleotidyltransferase gene encoded by plasmids and integrons in K. pneumoniae Salmonella spp. Corynebacterium glutamicum C. freundii and Aeromonas spp.	aminoglycoside	chromosome
S2_M3_000000116412	Pseudomonadota	S197	2	3	214	1005	14	1.85581	9525077	Virilla	aadA	100	99.37	card	AF550679.1:81768-80976	ANT(3'')-Ia is an aminoglycoside nucleotidyltransferase gene encoded by plasmids transposons integrons in Enterobacteriaceae A. baumannii P. aeruginosa and Vibrio cholerae.	aminoglycoside	chromosome
S2_M3_000000116412	Pseudomonadota	S197	2	3	1042	1869	31	3.93064	9525077	Virilla	OXA-2	100	100	card	X07260.1:700-1528	OXA-2 is a beta-lactamase found in the Enterobacteriaceae family.	beta-lactam	chromosome
S2_M3_000000176261	Pseudomonadota	S197	2	3	233	1069	42	5.26812	9525077	Virilla	APH(6)-Id	100	99.88	card	AF024602.1:3155-3992	APH(6)-Id is an aminoglycoside phosphotransferase encoded by plasmids integrative conjugative elements and chromosomal genomic islands in K. pneumoniae Salmonella spp. E. coli Shigella flexneri Providencia alcalifaciens Pseudomonas spp. V. cholerae Edwardsiella tarda Pasteurella multocida and Aeromonas bestiarum.	aminoglycoside	plasmid
S2_M3_000000176261	Pseudomonadota	S197	2	3	1069	1872	15	1.9587	9525077	Virilla	APH(3'')-Ib	100	99.88	card	AF313472.2:15593-16397	APH(3'')-Ib is an aminoglycoside phosphotransferase encoded by plasmids transposons integrative conjugative elements and chromosomes in Enterobacteriaceae and Pseudomonas spp.	aminoglycoside	plasmid
S2_M3_000000176739	Bacteria	S197	2	3	2044	2883	129	16.1229	9525077	Virilla	sul1	100	100	card	JF969163.1:1053-1893	Sul1 is a sulfonamide resistant dihydropteroate synthase of Gram-negative bacteria. It is linked to other resistance genes of class 1 integrons.	sulfonamide	chromosome
S2_M3_000000189862	Bacteria	S197	2	3	1523	2338	50	6.43297	9525077	Virilla	sul2	100	100	card	AY055428.1:21084-20268	Sul2 is a sulfonamide resistant dihydropteroate synthase of Gram-negative bacteria usually found on small plasmids.	sulfonamide	chromosome
S2_M3_000000023972	Shinella sp. XGS7	S198	2	3	1549	2430	23	2.30707	11303136	Virilla	PAU-1	100	99.43	card	NG_065882.1:30-912	PAU-1 is a PAU beta-lactamase.	beta-lactam	chromosome
S2_M3_000000035429	Pseudomonas campi	S198	2	3	5237	5422	31	14.7452	11303136	Virilla	rsmA	100	81.72	card	AF061757.1:834-1020	rsmA is a gene that regulates virulence of Pseudomonas aeruginosa. However its negative effect on MexEF-OprN overexpression has been noted to confer resistance to various antibiotics. It's Escherichia coli homolog is csrA.	multidrug	chromosome
S2_M3_000000062431	Bacteria	S198	2	3	800	1990	24	1.78279	11303136	Virilla	tet(C)	100	99.92	card	AY043299.1:5175-3984	Tet(C) is a tetracycline efflux pump found in many species of Gram-negative bacteria. It is typically found in plasmid DNA.	tetracycline	chromosome
S2_M3_000000085424	Gammaproteobacteria	S198	2	3	181	960	28	3.17588	11303136	Virilla	aadA2	100	99.87	card	AF156486.1:5012-5792	aadA2 is an aminoglycoside nucleotidyltransferase gene encoded by plasmids and integrons in K. pneumoniae Salmonella spp. Corynebacterium glutamicum C. freundii and Aeromonas spp.	aminoglycoside	chromosome
S2_M3_000000116412	Pseudomonadota	S198	2	3	214	1005	40	4.46823	11303136	Virilla	aadA	100	99.37	card	AF550679.1:81768-80976	ANT(3'')-Ia is an aminoglycoside nucleotidyltransferase gene encoded by plasmids transposons integrons in Enterobacteriaceae A. baumannii P. aeruginosa and Vibrio cholerae.	aminoglycoside	chromosome
S2_M3_000000116412	Pseudomonadota	S198	2	3	1042	1869	52	5.55615	11303136	Virilla	OXA-2	100	100	card	X07260.1:700-1528	OXA-2 is a beta-lactamase found in the Enterobacteriaceae family.	beta-lactam	chromosome
S2_M3_000000176261	Pseudomonadota	S198	2	3	233	1069	47	4.96791	11303136	Virilla	APH(6)-Id	100	99.88	card	AF024602.1:3155-3992	APH(6)-Id is an aminoglycoside phosphotransferase encoded by plasmids integrative conjugative elements and chromosomal genomic islands in K. pneumoniae Salmonella spp. E. coli Shigella flexneri Providencia alcalifaciens Pseudomonas spp. V. cholerae Edwardsiella tarda Pasteurella multocida and Aeromonas bestiarum.	aminoglycoside	plasmid
S2_M3_000000176261	Pseudomonadota	S198	2	3	1069	1872	35	3.85135	11303136	Virilla	APH(3'')-Ib	100	99.88	card	AF313472.2:15593-16397	APH(3'')-Ib is an aminoglycoside phosphotransferase encoded by plasmids transposons integrative conjugative elements and chromosomes in Enterobacteriaceae and Pseudomonas spp.	aminoglycoside	plasmid
S2_M3_000000176739	Bacteria	S198	2	3	2044	2883	159	16.7463	11303136	Virilla	sul1	100	100	card	JF969163.1:1053-1893	Sul1 is a sulfonamide resistant dihydropteroate synthase of Gram-negative bacteria. It is linked to other resistance genes of class 1 integrons.	sulfonamide	chromosome
S2_M3_000000189862	Bacteria	S198	2	3	1523	2338	54	5.8547	11303136	Virilla	sul2	100	100	card	AY055428.1:21084-20268	Sul2 is a sulfonamide resistant dihydropteroate synthase of Gram-negative bacteria usually found on small plasmids.	sulfonamide	chromosome
S2_M3_000000023972	Shinella sp. XGS7	S199	2	3	1549	2430	22	2.79038	8939028	Virilla	PAU-1	100	99.43	card	NG_065882.1:30-912	PAU-1 is a PAU beta-lactamase.	beta-lactam	chromosome
S2_M3_000000035429	Pseudomonas campi	S199	2	3	5237	5422	16	9.62314	8939028	Virilla	rsmA	100	81.72	card	AF061757.1:834-1020	rsmA is a gene that regulates virulence of Pseudomonas aeruginosa. However its negative effect on MexEF-OprN overexpression has been noted to confer resistance to various antibiotics. It's Escherichia coli homolog is csrA.	multidrug	chromosome
S2_M3_000000062431	Bacteria	S199	2	3	800	1990	39	3.66322	8939028	Virilla	tet(C)	100	99.92	card	AY043299.1:5175-3984	Tet(C) is a tetracycline efflux pump found in many species of Gram-negative bacteria. It is typically found in plasmid DNA.	tetracycline	chromosome
S2_M3_000000085424	Gammaproteobacteria	S199	2	3	181	960	21	3.01186	8939028	Virilla	aadA2	100	99.87	card	AF156486.1:5012-5792	aadA2 is an aminoglycoside nucleotidyltransferase gene encoded by plasmids and integrons in K. pneumoniae Salmonella spp. Corynebacterium glutamicum C. freundii and Aeromonas spp.	aminoglycoside	chromosome
S2_M3_000000116412	Pseudomonadota	S199	2	3	214	1005	37	5.2262	8939028	Virilla	aadA	100	99.37	card	AF550679.1:81768-80976	ANT(3'')-Ia is an aminoglycoside nucleotidyltransferase gene encoded by plasmids transposons integrons in Enterobacteriaceae A. baumannii P. aeruginosa and Vibrio cholerae.	aminoglycoside	chromosome
S2_M3_000000116412	Pseudomonadota	S199	2	3	1042	1869	27	3.6479	8939028	Virilla	OXA-2	100	100	card	X07260.1:700-1528	OXA-2 is a beta-lactamase found in the Enterobacteriaceae family.	beta-lactam	chromosome
S2_M3_000000176261	Pseudomonadota	S199	2	3	1069	1872	39	5.42648	8939028	Virilla	APH(3'')-Ib	100	99.88	card	AF313472.2:15593-16397	APH(3'')-Ib is an aminoglycoside phosphotransferase encoded by plasmids transposons integrative conjugative elements and chromosomes in Enterobacteriaceae and Pseudomonas spp.	aminoglycoside	plasmid
S2_M3_000000176261	Pseudomonadota	S199	2	3	233	1069	56	7.48466	8939028	Virilla	APH(6)-Id	100	99.88	card	AF024602.1:3155-3992	APH(6)-Id is an aminoglycoside phosphotransferase encoded by plasmids integrative conjugative elements and chromosomal genomic islands in K. pneumoniae Salmonella spp. E. coli Shigella flexneri Providencia alcalifaciens Pseudomonas spp. V. cholerae Edwardsiella tarda Pasteurella multocida and Aeromonas bestiarum.	aminoglycoside	plasmid
S2_M3_000000176739	Bacteria	S199	2	3	2044	2883	111	14.7827	8939028	Virilla	sul1	100	100	card	JF969163.1:1053-1893	Sul1 is a sulfonamide resistant dihydropteroate synthase of Gram-negative bacteria. It is linked to other resistance genes of class 1 integrons.	sulfonamide	chromosome
S2_M3_000000189862	Bacteria	S199	2	3	1523	2338	43	5.89506	8939028	Virilla	sul2	100	100	card	AY055428.1:21084-20268	Sul2 is a sulfonamide resistant dihydropteroate synthase of Gram-negative bacteria usually found on small plasmids.	sulfonamide	chromosome
S3_M3_000000010418	Bacteria	S200	2	3	462	1262	16	2.13846	9340856	Virilla	ErmF	100	99.5	card	M17124.1:1181-1982	ErmF confers the MLSb phenotype.	MLS	chromosome
S3_M3_000000016620	Pseudomonadota	S200	2	3	272	1075	42	5.59251	9340856	Virilla	OXA-129	100	94.28	card	AM932669.1:698-1502	OXA-129 is a beta-lactamase found in Salmonella enterica.	beta-lactam	chromosome
S3_M3_000000021601	Shinella sp. XGS7	S200	2	3	1109	1990	84	10.1959	9340856	Virilla	PAU-1	100	99.32	card	NG_065882.1:30-912	PAU-1 is a PAU beta-lactamase.	beta-lactam	chromosome
S3_M3_000000023234	Weeksellaceae	S200	2	3	1118	2341	61	5.33534	9340856	Virilla	mef(C)	100	99.92	card	AB571865.1:145536-144312	mef(C) is a macrolide efflux gene isolated from a plasmid in Photobacterium damselae.	macrolide-tetracycline	chromosome
S3_M3_000000023234	Weeksellaceae	S200	2	3	229	1113	49	5.92743	9340856	Virilla	mphG	100	99.77	card	AB571865.1:144308-143423	The mphG gene encodes a macrolide 2'-phosphotransferase found in Photobacterium damselae sharing sequence similarity to mphA in E. coli.	macrolide	chromosome
S3_M3_000000024065	Gammaproteobacteria	S200	2	3	1793	3022	46	4.00374	9340856	Virilla	mef(B)	100	96.91	card	FJ196385.1:12313-11083	mef(B) is a macrolide efflux gene located in the vicinity of sul3 in Escherichia coli. There is also a mefB found in Streptococcus agalactiae that confers resistance to macrolides.	macrolide	chromosome
S3_M3_000000030733	Pseudomonas aeruginosa	S200	2	3	303	1166	58	7.18667	9340856	Virilla	GES-2	100	100	card	AF326355.1:0-864	GES-2 is a beta-lactamase found in Pseudomonas aeruginosa.	beta-lactam	chromosome
S3_M3_000000044065	Bacteria	S200	2	3	4232	5398	35	3.21078	9340856	Virilla	tet(X)	100	99.83	card	M37699.1:585-1752	Tet(X) is a flavin-dependent monooxygenase conferring resistance to tetracycline antibiotics. Tet(X) hydroxylates position 11a of the tetraketide group thus inactivating the antibiotic.	tetracycline	chromosome
S3_M3_000000050506	Shinella sp. XGS7	S200	2	3	2927	3803	33	4.02835	9340856	Virilla	PAU-1	99.43	80.5	card	NG_065882.1:30-912	PAU-1 is a PAU beta-lactamase.	beta-lactam	chromosome
S3_M3_000000052015	Pseudomonadota	S200	2	3	22	906	103	12.4597	9340856	Virilla	mphE	100	100	card	DQ839391.1:13757-12872	mphE is a macrolide phosphotransferase and resistance gene identified on a plasmid pRSB105.	macrolide	chromosome
S3_M3_000000052015	Pseudomonadota	S200	2	3	962	2437	169	12.2578	9340856	Virilla	msrE	100	100	card	EU294228.1:21241-22717	MsrE is an ABC-F subfamily protein expressed to Klebsiella pneumoniae that confers resistance to erythromycin and streptogramin B antibiotics. It is associated with plasmid DNA. It is also 100% identical to ABC-F type ribosomal protection protein Msr(E) which is in multiple species.	macrolide-streptogramin	chromosome
S3_M3_000000055104	Pseudomonas alcaligenes	S200	2	3	138	323	7	4.02901	9340856	Virilla	rsmA	100	84.95	card	AF061757.1:834-1020	rsmA is a gene that regulates virulence of Pseudomonas aeruginosa. However its negative effect on MexEF-OprN overexpression has been noted to confer resistance to various antibiotics. It's Escherichia coli homolog is csrA.	multidrug	chromosome
S3_M3_000000055682	Dysgonomonas sp. HDW5A	S200	2	3	501	1285	46	6.27338	9340856	Virilla	LnuH	99.87	81.93	card	NC_020125.1:1862223-1861440	LnuH is a lincosamide nucleotidyltransferase transferase.	lincosamide	chromosome
S3_M3_000000059083	Pseudomonadota	S200	2	3	1	987	40	4.33866	9340856	Virilla	EreA2	80.44	97.58	card	AF099140.1:136-1363	EreA2 is an integron-encoded erythromycin esterase that hydrolyses the drug's lactone ring. EreA2 is found in Providencia stuartii.	macrolide	chromosome
S3_M3_000000059881	Gammaproteobacteria	S200	2	3	507	1304	79	10.5983	9340856	Virilla	aadA7	100	99.5	card	AB114632.1:655-1453	aadA7 is an integron-encoded aminoglycoside nucleotidyltransferase gene in V. fluvialis P. aeruginosa E. coli V. cholerae and S. enterica.	aminoglycoside	chromosome
S3_M3_000000061303	Pseudomonadota	S200	2	3	84	929	28	3.54324	9340856	Virilla	aadA6	100	99.64	card	AM087411.1:1611-2457	aadA6 is an integron-encoded aminoglycoside nucleotidyltransferase gene in P. aeruginosa.	aminoglycoside	chromosome
S3_M3_000000063413	Pseudomonadota	S200	2	3	199	1435	24	2.07709	9340856	Virilla	Mrx	99.84	90.22	card	AY522923.1:8983-7744	Mrx is part of the macrolide inactivation gene cluster in Aeromonas hydrophila.	macrolide	chromosome
S3_M3_000000065386	Pseudomonadota	S200	2	3	815	1618	124	16.5112	9340856	Virilla	APH(3'')-Ib	100	99.88	card	AF313472.2:15593-16397	APH(3'')-Ib is an aminoglycoside phosphotransferase encoded by plasmids transposons integrative conjugative elements and chromosomes in Enterobacteriaceae and Pseudomonas spp.	aminoglycoside	plasmid
S3_M3_000000065386	Pseudomonadota	S200	2	3	1618	2454	145	18.5462	9340856	Virilla	APH(6)-Id	100	99.88	card	AF024602.1:3155-3992	APH(6)-Id is an aminoglycoside phosphotransferase encoded by plasmids integrative conjugative elements and chromosomal genomic islands in K. pneumoniae Salmonella spp. E. coli Shigella flexneri Providencia alcalifaciens Pseudomonas spp. V. cholerae Edwardsiella tarda Pasteurella multocida and Aeromonas bestiarum.	aminoglycoside	plasmid
S3_M3_000000087519	Pseudomonas	S200	2	3	301	486	25	14.3893	9340856	Virilla	rsmA	100	83.87	card	AF061757.1:834-1020	rsmA is a gene that regulates virulence of Pseudomonas aeruginosa. However its negative effect on MexEF-OprN overexpression has been noted to confer resistance to various antibiotics. It's Escherichia coli homolog is csrA.	multidrug	chromosome
S3_M3_000000088809	Bacteria	S200	2	3	179	967	49	6.64863	9340856	Virilla	aadA5	100	99.87	card	AF137361.1:63-852	aadA5 is an aminoglycoside nucleotidyltransferase gene encoded by plasmids transposons and integrons in E. coli K. pneumoniae Kluyvera georgiana P. aeruginosa and E. cloacae.	aminoglycoside	chromosome
S3_M3_000000093541	Pseudomonas alcaligenes	S200	2	3	309	977	10	1.60025	9340856	Virilla	Pseudomonas_aeruginosa_CpxR	98.08	84.4	card	LT673656.1:1885022-1884344	CpxR is directly involved in activation of expression of RND efflux pump MexAB-OprM in P. aeruginosa. CpxR is required to enhance mexAB-oprM expression and drug resistance in the absence of repressor MexR.	multidrug	chromosome
S3_M3_000000099392	Stutzerimonas	S200	2	3	697	882	24	13.8138	9340856	Virilla	rsmA	100	80.11	card	AF061757.1:834-1020	rsmA is a gene that regulates virulence of Pseudomonas aeruginosa. However its negative effect on MexEF-OprN overexpression has been noted to confer resistance to various antibiotics. It's Escherichia coli homolog is csrA.	multidrug	chromosome
S3_M3_000000116574	Bacteria	S200	2	3	218	1055	528	67.4533	9340856	Virilla	sul1	99.76	100	card	JF969163.1:1053-1893	Sul1 is a sulfonamide resistant dihydropteroate synthase of Gram-negative bacteria. It is linked to other resistance genes of class 1 integrons.	sulfonamide	chromosome
S3_M3_000000153793	Bacteroidota	S200	2	3	997	1860	89	11.0278	9340856	Virilla	aadS	100	99.77	card	M72415.1:1120-1984	A novel Tn4551 streptomycin-resistance gene that was phenotypically silent in wild-type Bacteroides- expression could be activated by a trans-acting chromosomal mutation.	aminoglycoside	chromosome
S3_M3_000000156531	Gammaproteobacteria	S200	2	3	296	1483	18	1.62207	9340856	Virilla	tet(39)	100	99.92	card	AY743590.1:0-1188	Tet39 is a tetracycline efflux pump found in Gram-negative bacteria including Brevundimonas Stenotrophomonas Enterobacter Alcaligenes Acinetobacter and Providencia.	tetracycline	chromosome
S3_M3_000000166043	Pseudomonadales	S200	2	3	152	315	11	7.18062	9340856	Virilla	rsmA	88.17	80.49	card	AF061757.1:834-1020	rsmA is a gene that regulates virulence of Pseudomonas aeruginosa. However its negative effect on MexEF-OprN overexpression has been noted to confer resistance to various antibiotics. It's Escherichia coli homolog is csrA.	multidrug	chromosome
S3_M3_000000167116	Gammaproteobacteria	S200	2	3	181	960	160	21.9603	9340856	Virilla	aadA2	100	99.87	card	AF156486.1:5012-5792	aadA2 is an aminoglycoside nucleotidyltransferase gene encoded by plasmids and integrons in K. pneumoniae Salmonella spp. Corynebacterium glutamicum C. freundii and Aeromonas spp.	aminoglycoside	chromosome
S3_M3_000000170957	Pseudomonas alcaligenes	S200	2	3	1	2799	64	2.44788	9340856	Virilla	MexB	88.92	83.92	card	L11616.1:1569-4710	MexB is the inner membrane multidrug exporter of the efflux complex MexAB-OprM.	multidrug	chromosome
S3_M3_000000171583	Gammaproteobacteria	S200	2	3	194	994	90	12.0288	9340856	Virilla	OXA-10	100	100	card	AF205943.1:7511-8312	OXA-10 is a beta-lactamase found in Acinetobacter baumannii and P. aeruginosa.	beta-lactam	chromosome
S3_M3_000000171982	Azotobacter vinelandii	S200	2	3	3870	4211	21	6.57365	9340856	Virilla	YajC	100	85.09	card	VAOQ01003483.1:0-339	YajC interacts with the AcrAB-TolC efflux pump in a way that in uncharacterized but is shown to grant increased fitness in the presence of linezolid rifampicin and vancomycin.	multidrug	chromosome
S3_M3_000000172268	Bermanella marisrubri	S200	2	3	2550	2714	6	3.89297	9340856	Virilla	rsmA	88.71	81.82	card	AF061757.1:834-1020	rsmA is a gene that regulates virulence of Pseudomonas aeruginosa. However its negative effect on MexEF-OprN overexpression has been noted to confer resistance to various antibiotics. It's Escherichia coli homolog is csrA.	multidrug	chromosome
S3_M3_000000174587	Pseudomonadota	S200	2	3	829	1161	65	20.8969	9340856	Virilla	qacL	100	99.7	card	DQ149925.1:188-521	A subunit of the qac multidrug efflux pump in Vibrio cholerae.	QAC	chromosome
S3_M3_000000174587	Pseudomonadota	S200	2	3	186	765	22	4.06077	9340856	Virilla	AAC(6')-Ib9	94.77	100	card	AF043381.1:251-863	AAC(6')-Ib9 is an integron-encoded aminoglycoside acetyltransferase in P. aeruginosa.	aminoglycoside	chromosome
S3_M3_000000178453	Bacteria	S200	2	3	716	1906	164	14.7416	9340856	Virilla	tet(C)	100	99.92	card	AY043299.1:5175-3984	Tet(C) is a tetracycline efflux pump found in many species of Gram-negative bacteria. It is typically found in plasmid DNA.	tetracycline	chromosome
S3_M3_000000010418	Bacteria	S201	3	3	462	1262	39	5.58988	8710233	Virilla	ErmF	100	99.5	card	M17124.1:1181-1982	ErmF confers the MLSb phenotype.	MLS	chromosome
S3_M3_000000016620	Pseudomonadota	S201	3	3	272	1075	37	5.28343	8710233	Virilla	OXA-129	100	94.28	card	AM932669.1:698-1502	OXA-129 is a beta-lactamase found in Salmonella enterica.	beta-lactam	chromosome
S3_M3_000000021601	Shinella sp. XGS7	S201	3	3	1109	1990	38	4.94635	8710233	Virilla	PAU-1	100	99.32	card	NG_065882.1:30-912	PAU-1 is a PAU beta-lactamase.	beta-lactam	chromosome
S3_M3_000000023234	Weeksellaceae	S201	3	3	1118	2341	62	5.81541	8710233	Virilla	mef(C)	100	99.92	card	AB571865.1:145536-144312	mef(C) is a macrolide efflux gene isolated from a plasmid in Photobacterium damselae.	macrolide-tetracycline	chromosome
S3_M3_000000023234	Weeksellaceae	S201	3	3	229	1113	43	5.57822	8710233	Virilla	mphG	100	99.77	card	AB571865.1:144308-143423	The mphG gene encodes a macrolide 2'-phosphotransferase found in Photobacterium damselae sharing sequence similarity to mphA in E. coli.	macrolide	chromosome
S3_M3_000000024065	Gammaproteobacteria	S201	3	3	1793	3022	67	6.25374	8710233	Virilla	mef(B)	100	96.91	card	FJ196385.1:12313-11083	mef(B) is a macrolide efflux gene located in the vicinity of sul3 in Escherichia coli. There is also a mefB found in Streptococcus agalactiae that confers resistance to macrolides.	macrolide	chromosome
S3_M3_000000030733	Pseudomonas aeruginosa	S201	3	3	303	1166	48	6.37819	8710233	Virilla	GES-2	100	100	card	AF326355.1:0-864	GES-2 is a beta-lactamase found in Pseudomonas aeruginosa.	beta-lactam	chromosome
S3_M3_000000044065	Bacteria	S201	3	3	4232	5398	48	4.72216	8710233	Virilla	tet(X)	100	99.83	card	M37699.1:585-1752	Tet(X) is a flavin-dependent monooxygenase conferring resistance to tetracycline antibiotics. Tet(X) hydroxylates position 11a of the tetraketide group thus inactivating the antibiotic.	tetracycline	chromosome
S3_M3_000000050506	Shinella sp. XGS7	S201	3	3	2927	3803	49	6.41456	8710233	Virilla	PAU-1	99.43	80.5	card	NG_065882.1:30-912	PAU-1 is a PAU beta-lactamase.	beta-lactam	chromosome
S3_M3_000000052015	Pseudomonadota	S201	3	3	962	2437	184	14.312	8710233	Virilla	msrE	100	100	card	EU294228.1:21241-22717	MsrE is an ABC-F subfamily protein expressed to Klebsiella pneumoniae that confers resistance to erythromycin and streptogramin B antibiotics. It is associated with plasmid DNA. It is also 100% identical to ABC-F type ribosomal protection protein Msr(E) which is in multiple species.	macrolide-streptogramin	chromosome
S3_M3_000000052015	Pseudomonadota	S201	3	3	22	906	114	14.7888	8710233	Virilla	mphE	100	100	card	DQ839391.1:13757-12872	mphE is a macrolide phosphotransferase and resistance gene identified on a plasmid pRSB105.	macrolide	chromosome
S3_M3_000000055104	Pseudomonas alcaligenes	S201	3	3	138	323	9	5.5552	8710233	Virilla	rsmA	100	84.95	card	AF061757.1:834-1020	rsmA is a gene that regulates virulence of Pseudomonas aeruginosa. However its negative effect on MexEF-OprN overexpression has been noted to confer resistance to various antibiotics. It's Escherichia coli homolog is csrA.	multidrug	chromosome
S3_M3_000000055682	Dysgonomonas sp. HDW5A	S201	3	3	501	1285	80	11.7001	8710233	Virilla	LnuH	99.87	81.93	card	NC_020125.1:1862223-1861440	LnuH is a lincosamide nucleotidyltransferase transferase.	lincosamide	chromosome
S3_M3_000000059083	Pseudomonadota	S201	3	3	1	987	48	5.58334	8710233	Virilla	EreA2	80.44	97.58	card	AF099140.1:136-1363	EreA2 is an integron-encoded erythromycin esterase that hydrolyses the drug's lactone ring. EreA2 is found in Providencia stuartii.	macrolide	chromosome
S3_M3_000000059881	Gammaproteobacteria	S201	3	3	507	1304	59	8.48827	8710233	Virilla	aadA7	100	99.5	card	AB114632.1:655-1453	aadA7 is an integron-encoded aminoglycoside nucleotidyltransferase gene in V. fluvialis P. aeruginosa E. coli V. cholerae and S. enterica.	aminoglycoside	chromosome
S3_M3_000000061303	Pseudomonadota	S201	3	3	84	929	47	6.37819	8710233	Virilla	aadA6	100	99.64	card	AM087411.1:1611-2457	aadA6 is an integron-encoded aminoglycoside nucleotidyltransferase gene in P. aeruginosa.	aminoglycoside	chromosome
S3_M3_000000063413	Pseudomonadota	S201	3	3	199	1435	19	1.76341	8710233	Virilla	Mrx	99.84	90.22	card	AY522923.1:8983-7744	Mrx is part of the macrolide inactivation gene cluster in Aeromonas hydrophila.	macrolide	chromosome
S3_M3_000000065386	Pseudomonadota	S201	3	3	1618	2454	171	23.4553	8710233	Virilla	APH(6)-Id	100	99.88	card	AF024602.1:3155-3992	APH(6)-Id is an aminoglycoside phosphotransferase encoded by plasmids integrative conjugative elements and chromosomal genomic islands in K. pneumoniae Salmonella spp. E. coli Shigella flexneri Providencia alcalifaciens Pseudomonas spp. V. cholerae Edwardsiella tarda Pasteurella multocida and Aeromonas bestiarum.	aminoglycoside	plasmid
S3_M3_000000065386	Pseudomonadota	S201	3	3	815	1618	186	26.5599	8710233	Virilla	APH(3'')-Ib	100	99.88	card	AF313472.2:15593-16397	APH(3'')-Ib is an aminoglycoside phosphotransferase encoded by plasmids transposons integrative conjugative elements and chromosomes in Enterobacteriaceae and Pseudomonas spp.	aminoglycoside	plasmid
S3_M3_000000087519	Pseudomonas	S201	3	3	301	486	16	9.87591	8710233	Virilla	rsmA	100	83.87	card	AF061757.1:834-1020	rsmA is a gene that regulates virulence of Pseudomonas aeruginosa. However its negative effect on MexEF-OprN overexpression has been noted to confer resistance to various antibiotics. It's Escherichia coli homolog is csrA.	multidrug	chromosome
S3_M3_000000088809	Bacteria	S201	3	3	179	967	42	6.11142	8710233	Virilla	aadA5	100	99.87	card	AF137361.1:63-852	aadA5 is an aminoglycoside nucleotidyltransferase gene encoded by plasmids transposons and integrons in E. coli K. pneumoniae Kluyvera georgiana P. aeruginosa and E. cloacae.	aminoglycoside	chromosome
S3_M3_000000093541	Pseudomonas alcaligenes	S201	3	3	309	977	16	2.74577	8710233	Virilla	Pseudomonas_aeruginosa_CpxR	98.08	84.4	card	LT673656.1:1885022-1884344	CpxR is directly involved in activation of expression of RND efflux pump MexAB-OprM in P. aeruginosa. CpxR is required to enhance mexAB-oprM expression and drug resistance in the absence of repressor MexR.	multidrug	chromosome
S3_M3_000000099392	Stutzerimonas	S201	3	3	697	882	12	7.40693	8710233	Virilla	rsmA	100	80.11	card	AF061757.1:834-1020	rsmA is a gene that regulates virulence of Pseudomonas aeruginosa. However its negative effect on MexEF-OprN overexpression has been noted to confer resistance to various antibiotics. It's Escherichia coli homolog is csrA.	multidrug	chromosome
S3_M3_000000116574	Bacteria	S201	3	3	218	1055	471	64.5278	8710233	Virilla	sul1	99.76	100	card	JF969163.1:1053-1893	Sul1 is a sulfonamide resistant dihydropteroate synthase of Gram-negative bacteria. It is linked to other resistance genes of class 1 integrons.	sulfonamide	chromosome
S3_M3_000000153793	Bacteroidota	S201	3	3	997	1860	103	13.6865	8710233	Virilla	aadS	100	99.77	card	M72415.1:1120-1984	A novel Tn4551 streptomycin-resistance gene that was phenotypically silent in wild-type Bacteroides- expression could be activated by a trans-acting chromosomal mutation.	aminoglycoside	chromosome
S3_M3_000000156531	Gammaproteobacteria	S201	3	3	296	1483	12	1.15967	8710233	Virilla	tet(39)	100	99.92	card	AY743590.1:0-1188	Tet39 is a tetracycline efflux pump found in Gram-negative bacteria including Brevundimonas Stenotrophomonas Enterobacter Alcaligenes Acinetobacter and Providencia.	tetracycline	chromosome
S3_M3_000000166043	Pseudomonadales	S201	3	3	152	315	0	0	8710233	Virilla	rsmA	88.17	80.49	card	AF061757.1:834-1020	rsmA is a gene that regulates virulence of Pseudomonas aeruginosa. However its negative effect on MexEF-OprN overexpression has been noted to confer resistance to various antibiotics. It's Escherichia coli homolog is csrA.	multidrug	chromosome
S3_M3_000000167116	Gammaproteobacteria	S201	3	3	181	960	161	23.6974	8710233	Virilla	aadA2	100	99.87	card	AF156486.1:5012-5792	aadA2 is an aminoglycoside nucleotidyltransferase gene encoded by plasmids and integrons in K. pneumoniae Salmonella spp. Corynebacterium glutamicum C. freundii and Aeromonas spp.	aminoglycoside	chromosome
S3_M3_000000170957	Pseudomonas alcaligenes	S201	3	3	1	2799	62	2.54307	8710233	Virilla	MexB	88.92	83.92	card	L11616.1:1569-4710	MexB is the inner membrane multidrug exporter of the efflux complex MexAB-OprM.	multidrug	chromosome
S3_M3_000000171583	Gammaproteobacteria	S201	3	3	194	994	52	7.45317	8710233	Virilla	OXA-10	100	100	card	AF205943.1:7511-8312	OXA-10 is a beta-lactamase found in Acinetobacter baumannii and P. aeruginosa.	beta-lactam	chromosome
S3_M3_000000171982	Azotobacter vinelandii	S201	3	3	3870	4211	31	10.4065	8710233	Virilla	YajC	100	85.09	card	VAOQ01003483.1:0-339	YajC interacts with the AcrAB-TolC efflux pump in a way that in uncharacterized but is shown to grant increased fitness in the presence of linezolid rifampicin and vancomycin.	multidrug	chromosome
S3_M3_000000172268	Bermanella marisrubri	S201	3	3	2550	2714	1	0.695803	8710233	Virilla	rsmA	88.71	81.82	card	AF061757.1:834-1020	rsmA is a gene that regulates virulence of Pseudomonas aeruginosa. However its negative effect on MexEF-OprN overexpression has been noted to confer resistance to various antibiotics. It's Escherichia coli homolog is csrA.	multidrug	chromosome
S3_M3_000000174587	Pseudomonadota	S201	3	3	829	1161	57	19.6517	8710233	Virilla	qacL	100	99.7	card	DQ149925.1:188-521	A subunit of the qac multidrug efflux pump in Vibrio cholerae.	QAC	chromosome
S3_M3_000000174587	Pseudomonadota	S201	3	3	186	765	35	6.92804	8710233	Virilla	AAC(6')-Ib9	94.77	100	card	AF043381.1:251-863	AAC(6')-Ib9 is an integron-encoded aminoglycoside acetyltransferase in P. aeruginosa.	aminoglycoside	chromosome
S3_M3_000000178453	Bacteria	S201	3	3	716	1906	289	27.8584	8710233	Virilla	tet(C)	100	99.92	card	AY043299.1:5175-3984	Tet(C) is a tetracycline efflux pump found in many species of Gram-negative bacteria. It is typically found in plasmid DNA.	tetracycline	chromosome
S3_M3_000000010418	Bacteria	S202	3	3	462	1262	19	3.95892	5991629	Virilla	ErmF	100	99.5	card	M17124.1:1181-1982	ErmF confers the MLSb phenotype.	MLS	chromosome
S3_M3_000000016620	Pseudomonadota	S202	3	3	272	1075	20	4.15173	5991629	Virilla	OXA-129	100	94.28	card	AM932669.1:698-1502	OXA-129 is a beta-lactamase found in Salmonella enterica.	beta-lactam	chromosome
S3_M3_000000021601	Shinella sp. XGS7	S202	3	3	1109	1990	21	3.9738	5991629	Virilla	PAU-1	100	99.32	card	NG_065882.1:30-912	PAU-1 is a PAU beta-lactamase.	beta-lactam	chromosome
S3_M3_000000023234	Weeksellaceae	S202	3	3	1118	2341	52	7.0905	5991629	Virilla	mef(C)	100	99.92	card	AB571865.1:145536-144312	mef(C) is a macrolide efflux gene isolated from a plasmid in Photobacterium damselae.	macrolide-tetracycline	chromosome
S3_M3_000000023234	Weeksellaceae	S202	3	3	229	1113	30	5.65761	5991629	Virilla	mphG	100	99.77	card	AB571865.1:144308-143423	The mphG gene encodes a macrolide 2'-phosphotransferase found in Photobacterium damselae sharing sequence similarity to mphA in E. coli.	macrolide	chromosome
S3_M3_000000024065	Gammaproteobacteria	S202	3	3	1793	3022	12	1.62829	5991629	Virilla	mef(B)	100	96.91	card	FJ196385.1:12313-11083	mef(B) is a macrolide efflux gene located in the vicinity of sul3 in Escherichia coli. There is also a mefB found in Streptococcus agalactiae that confers resistance to macrolides.	macrolide	chromosome
S3_M3_000000030733	Pseudomonas aeruginosa	S202	3	3	303	1166	28	5.40878	5991629	Virilla	GES-2	100	100	card	AF326355.1:0-864	GES-2 is a beta-lactamase found in Pseudomonas aeruginosa.	beta-lactam	chromosome
S3_M3_000000044065	Bacteria	S202	3	3	4232	5398	22	3.14635	5991629	Virilla	tet(X)	100	99.83	card	M37699.1:585-1752	Tet(X) is a flavin-dependent monooxygenase conferring resistance to tetracycline antibiotics. Tet(X) hydroxylates position 11a of the tetraketide group thus inactivating the antibiotic.	tetracycline	chromosome
S3_M3_000000050506	Shinella sp. XGS7	S202	3	3	2927	3803	13	2.47399	5991629	Virilla	PAU-1	99.43	80.5	card	NG_065882.1:30-912	PAU-1 is a PAU beta-lactamase.	beta-lactam	chromosome
S3_M3_000000052015	Pseudomonadota	S202	3	3	962	2437	109	12.3252	5991629	Virilla	msrE	100	100	card	EU294228.1:21241-22717	MsrE is an ABC-F subfamily protein expressed to Klebsiella pneumoniae that confers resistance to erythromycin and streptogramin B antibiotics. It is associated with plasmid DNA. It is also 100% identical to ABC-F type ribosomal protection protein Msr(E) which is in multiple species.	macrolide-streptogramin	chromosome
S3_M3_000000052015	Pseudomonadota	S202	3	3	22	906	63	11.881	5991629	Virilla	mphE	100	100	card	DQ839391.1:13757-12872	mphE is a macrolide phosphotransferase and resistance gene identified on a plasmid pRSB105.	macrolide	chromosome
S3_M3_000000055104	Pseudomonas alcaligenes	S202	3	3	138	323	4	3.58924	5991629	Virilla	rsmA	100	84.95	card	AF061757.1:834-1020	rsmA is a gene that regulates virulence of Pseudomonas aeruginosa. However its negative effect on MexEF-OprN overexpression has been noted to confer resistance to various antibiotics. It's Escherichia coli homolog is csrA.	multidrug	chromosome
S3_M3_000000055682	Dysgonomonas sp. HDW5A	S202	3	3	501	1285	39	8.29182	5991629	Virilla	LnuH	99.87	81.93	card	NC_020125.1:1862223-1861440	LnuH is a lincosamide nucleotidyltransferase transferase.	lincosamide	chromosome
S3_M3_000000059083	Pseudomonadota	S202	3	3	1	987	15	2.53647	5991629	Virilla	EreA2	80.44	97.58	card	AF099140.1:136-1363	EreA2 is an integron-encoded erythromycin esterase that hydrolyses the drug's lactone ring. EreA2 is found in Providencia stuartii.	macrolide	chromosome
S3_M3_000000059881	Gammaproteobacteria	S202	3	3	507	1304	35	7.32015	5991629	Virilla	aadA7	100	99.5	card	AB114632.1:655-1453	aadA7 is an integron-encoded aminoglycoside nucleotidyltransferase gene in V. fluvialis P. aeruginosa E. coli V. cholerae and S. enterica.	aminoglycoside	chromosome
S3_M3_000000061303	Pseudomonadota	S202	3	3	84	929	29	5.72114	5991629	Virilla	aadA6	100	99.64	card	AM087411.1:1611-2457	aadA6 is an integron-encoded aminoglycoside nucleotidyltransferase gene in P. aeruginosa.	aminoglycoside	chromosome
S3_M3_000000063413	Pseudomonadota	S202	3	3	199	1435	14	1.88892	5991629	Virilla	Mrx	99.84	90.22	card	AY522923.1:8983-7744	Mrx is part of the macrolide inactivation gene cluster in Aeromonas hydrophila.	macrolide	chromosome
S3_M3_000000065386	Pseudomonadota	S202	3	3	1618	2454	94	18.7438	5991629	Virilla	APH(6)-Id	100	99.88	card	AF024602.1:3155-3992	APH(6)-Id is an aminoglycoside phosphotransferase encoded by plasmids integrative conjugative elements and chromosomal genomic islands in K. pneumoniae Salmonella spp. E. coli Shigella flexneri Providencia alcalifaciens Pseudomonas spp. V. cholerae Edwardsiella tarda Pasteurella multocida and Aeromonas bestiarum.	aminoglycoside	plasmid
S3_M3_000000065386	Pseudomonadota	S202	3	3	815	1618	84	17.4373	5991629	Virilla	APH(3'')-Ib	100	99.88	card	AF313472.2:15593-16397	APH(3'')-Ib is an aminoglycoside phosphotransferase encoded by plasmids transposons integrative conjugative elements and chromosomes in Enterobacteriaceae and Pseudomonas spp.	aminoglycoside	plasmid
S3_M3_000000087519	Pseudomonas	S202	3	3	301	486	15	13.4596	5991629	Virilla	rsmA	100	83.87	card	AF061757.1:834-1020	rsmA is a gene that regulates virulence of Pseudomonas aeruginosa. However its negative effect on MexEF-OprN overexpression has been noted to confer resistance to various antibiotics. It's Escherichia coli homolog is csrA.	multidrug	chromosome
S3_M3_000000088809	Bacteria	S202	3	3	179	967	38	8.03825	5991629	Virilla	aadA5	100	99.87	card	AF137361.1:63-852	aadA5 is an aminoglycoside nucleotidyltransferase gene encoded by plasmids transposons and integrons in E. coli K. pneumoniae Kluyvera georgiana P. aeruginosa and E. cloacae.	aminoglycoside	chromosome
S3_M3_000000093541	Pseudomonas alcaligenes	S202	3	3	309	977	7	1.74633	5991629	Virilla	Pseudomonas_aeruginosa_CpxR	98.08	84.4	card	LT673656.1:1885022-1884344	CpxR is directly involved in activation of expression of RND efflux pump MexAB-OprM in P. aeruginosa. CpxR is required to enhance mexAB-oprM expression and drug resistance in the absence of repressor MexR.	multidrug	chromosome
S3_M3_000000099392	Stutzerimonas	S202	3	3	697	882	12	10.7677	5991629	Virilla	rsmA	100	80.11	card	AF061757.1:834-1020	rsmA is a gene that regulates virulence of Pseudomonas aeruginosa. However its negative effect on MexEF-OprN overexpression has been noted to confer resistance to various antibiotics. It's Escherichia coli homolog is csrA.	multidrug	chromosome
S3_M3_000000116574	Bacteria	S202	3	3	218	1055	346	68.9108	5991629	Virilla	sul1	99.76	100	card	JF969163.1:1053-1893	Sul1 is a sulfonamide resistant dihydropteroate synthase of Gram-negative bacteria. It is linked to other resistance genes of class 1 integrons.	sulfonamide	chromosome
S3_M3_000000153793	Bacteroidota	S202	3	3	997	1860	41	7.92	5991629	Virilla	aadS	100	99.77	card	M72415.1:1120-1984	A novel Tn4551 streptomycin-resistance gene that was phenotypically silent in wild-type Bacteroides- expression could be activated by a trans-acting chromosomal mutation.	aminoglycoside	chromosome
S3_M3_000000156531	Gammaproteobacteria	S202	3	3	296	1483	10	1.40488	5991629	Virilla	tet(39)	100	99.92	card	AY743590.1:0-1188	Tet39 is a tetracycline efflux pump found in Gram-negative bacteria including Brevundimonas Stenotrophomonas Enterobacter Alcaligenes Acinetobacter and Providencia.	tetracycline	chromosome
S3_M3_000000166043	Pseudomonadales	S202	3	3	152	315	13	13.2298	5991629	Virilla	rsmA	88.17	80.49	card	AF061757.1:834-1020	rsmA is a gene that regulates virulence of Pseudomonas aeruginosa. However its negative effect on MexEF-OprN overexpression has been noted to confer resistance to various antibiotics. It's Escherichia coli homolog is csrA.	multidrug	chromosome
S3_M3_000000167116	Gammaproteobacteria	S202	3	3	181	960	69	14.7642	5991629	Virilla	aadA2	100	99.87	card	AF156486.1:5012-5792	aadA2 is an aminoglycoside nucleotidyltransferase gene encoded by plasmids and integrons in K. pneumoniae Salmonella spp. Corynebacterium glutamicum C. freundii and Aeromonas spp.	aminoglycoside	chromosome
S3_M3_000000170957	Pseudomonas alcaligenes	S202	3	3	1	2799	41	2.44476	5991629	Virilla	MexB	88.92	83.92	card	L11616.1:1569-4710	MexB is the inner membrane multidrug exporter of the efflux complex MexAB-OprM.	multidrug	chromosome
S3_M3_000000171583	Gammaproteobacteria	S202	3	3	194	994	45	9.37638	5991629	Virilla	OXA-10	100	100	card	AF205943.1:7511-8312	OXA-10 is a beta-lactamase found in Acinetobacter baumannii and P. aeruginosa.	beta-lactam	chromosome
S3_M3_000000171982	Azotobacter vinelandii	S202	3	3	3870	4211	36	17.5684	5991629	Virilla	YajC	100	85.09	card	VAOQ01003483.1:0-339	YajC interacts with the AcrAB-TolC efflux pump in a way that in uncharacterized but is shown to grant increased fitness in the presence of linezolid rifampicin and vancomycin.	multidrug	chromosome
S3_M3_000000172268	Bermanella marisrubri	S202	3	3	2550	2714	5	5.05756	5991629	Virilla	rsmA	88.71	81.82	card	AF061757.1:834-1020	rsmA is a gene that regulates virulence of Pseudomonas aeruginosa. However its negative effect on MexEF-OprN overexpression has been noted to confer resistance to various antibiotics. It's Escherichia coli homolog is csrA.	multidrug	chromosome
S3_M3_000000174587	Pseudomonadota	S202	3	3	829	1161	46	23.0552	5991629	Virilla	qacL	100	99.7	card	DQ149925.1:188-521	A subunit of the qac multidrug efflux pump in Vibrio cholerae.	QAC	chromosome
S3_M3_000000174587	Pseudomonadota	S202	3	3	186	765	17	4.89188	5991629	Virilla	AAC(6')-Ib9	94.77	100	card	AF043381.1:251-863	AAC(6')-Ib9 is an integron-encoded aminoglycoside acetyltransferase in P. aeruginosa.	aminoglycoside	chromosome
S3_M3_000000178453	Bacteria	S202	3	3	716	1906	129	18.0773	5991629	Virilla	tet(C)	100	99.92	card	AY043299.1:5175-3984	Tet(C) is a tetracycline efflux pump found in many species of Gram-negative bacteria. It is typically found in plasmid DNA.	tetracycline	chromosome
S1_M1_000000095414	Bacteria	S222	1	1	2564	3403	21	6.79993	3676508	Virilla	sul1	100	100	card	JF969163.1:1053-1893	Sul1 is a sulfonamide resistant dihydropteroate synthase of Gram-negative bacteria. It is linked to other resistance genes of class 1 integrons.	sulfonamide	chromosome
S1_M1_000000095414	Bacteria	S222	1	1	3397	3744	3	2.3448	3676508	Virilla	qacEdelta1	100	100	card	U49101.1:1490-1838	QacEdelta1 is a resistance gene conferring resistance to antiseptics. It is different from QacE only at the 3'-terminus.	QAC	chromosome
S1_M1_000000171505	Gammaproteobacteria	S222	1	1	5430	6617	0	0	3676508	Virilla	tet(39)	100	100	card	AY743590.1:0-1188	Tet39 is a tetracycline efflux pump found in Gram-negative bacteria including Brevundimonas Stenotrophomonas Enterobacter Alcaligenes Acinetobacter and Providencia.	tetracycline	plasmid
S1_M1_000000303678	Acinetobacter sp. WCHAc010034	S222	1	1	15245	16098	0	0	3676508	Virilla	OXA-296	99.88	96.49	card	APOH01000009.1:221443-220588	OXA-296 is a beta-lactamase found in Acinetobacter spp.	beta-lactam	chromosome
S1_M1_000000317404	Pseudomonadota	S222	1	1	4604	5440	6	1.9498	3676508	Virilla	APH(6)-Id	100	99.88	card	AF024602.1:3155-3992	APH(6)-Id is an aminoglycoside phosphotransferase encoded by plasmids integrative conjugative elements and chromosomal genomic islands in K. pneumoniae Salmonella spp. E. coli Shigella flexneri Providencia alcalifaciens Pseudomonas spp. V. cholerae Edwardsiella tarda Pasteurella multocida and Aeromonas bestiarum.	aminoglycoside	plasmid
S1_M1_000000317404	Pseudomonadota	S222	1	1	3801	4604	16	5.41288	3676508	Virilla	APH(3'')-Ib	100	99.88	card	AF313472.2:15593-16397	APH(3'')-Ib is an aminoglycoside phosphotransferase encoded by plasmids transposons integrative conjugative elements and chromosomes in Enterobacteriaceae and Pseudomonas spp.	aminoglycoside	plasmid
S1_M1_000000616694	Pseudomonadota	S222	1	1	132	977	10	3.2151	3676508	Virilla	aadA6	100	100	card	AM087411.1:1611-2457	aadA6 is an integron-encoded aminoglycoside nucleotidyltransferase gene in P. aeruginosa.	aminoglycoside	chromosome
S1_M1_000000618923	Pseudomonadota	S222	1	1	179	958	6	2.09229	3676508	Virilla	aadA2	100	99.87	card	AF156486.1:5012-5792	aadA2 is an aminoglycoside nucleotidyltransferase gene encoded by plasmids and integrons in K. pneumoniae Salmonella spp. Corynebacterium glutamicum C. freundii and Aeromonas spp.	aminoglycoside	chromosome
S2_M1_000000032126	Buchnera aphidicola (Nipponaphis monzeni)	S223	2	1	65	231	5	8.56772	3494524	Virilla	rsmA	89.78	82.04	card	AF061757.1:834-1020	rsmA is a gene that regulates virulence of Pseudomonas aeruginosa. However its negative effect on MexEF-OprN overexpression has been noted to confer resistance to various antibiotics. It's Escherichia coli homolog is csrA.	multidrug	chromosome
S2_M1_000000165142	Bacteria	S223	2	1	479	1316	67	22.8793	3494524	Virilla	sul1	99.76	100	card	JF969163.1:1053-1893	Sul1 is a sulfonamide resistant dihydropteroate synthase of Gram-negative bacteria. It is linked to other resistance genes of class 1 integrons.	sulfonamide	chromosome
S2_M1_000000350233	Bacteria	S223	2	1	1564	2379	16	5.61102	3494524	Virilla	sul2	100	99.02	card	AY055428.1:21084-20268	Sul2 is a sulfonamide resistant dihydropteroate synthase of Gram-negative bacteria usually found on small plasmids.	sulfonamide	chromosome
S2_M1_000000561355	Bacteria	S223	2	1	95	442	25	20.5576	3494524	Virilla	qacEdelta1	100	100	card	U49101.1:1490-1838	QacEdelta1 is a resistance gene conferring resistance to antiseptics. It is different from QacE only at the 3'-terminus.	QAC	chromosome
S3_M1_000000013223	Moraxella osloensis	S224	3	1	9010	10731	87	5.52762	9140036	Virilla	ICR-Mo	100	94.42	card	NZ_CP014234.1:1701629-1703306	A chromosomally-encoded colistin resistance phosphoethanolamine (PEtN) transferase of Moraxella osloensis. ICR-Mo represents the closest known ortholog to the colistin resistance MCR-1 and MCR-2 PEtN transferases.	colistin	chromosome
S3_M1_000000018516	Pseudomonas alcaligenes	S224	3	1	616	955	6	1.93074	9140036	Virilla	YajC	99.41	84.71	card	VAOQ01003483.1:0-339	YajC interacts with the AcrAB-TolC efflux pump in a way that in uncharacterized but is shown to grant increased fitness in the presence of linezolid rifampicin and vancomycin.	multidrug	chromosome
S3_M1_000000062018	Halothiobacillus sp. LS2	S224	3	1	47	210	2	1.33425	9140036	Virilla	rsmA	88.17	82.93	card	AF061757.1:834-1020	rsmA is a gene that regulates virulence of Pseudomonas aeruginosa. However its negative effect on MexEF-OprN overexpression has been noted to confer resistance to various antibiotics. It's Escherichia coli homolog is csrA.	multidrug	chromosome
S3_M1_000000090026	Gammaproteobacteria	S224	3	1	968	2155	204	18.7874	9140036	Virilla	tet(39)	100	100	card	AY743590.1:0-1188	Tet39 is a tetracycline efflux pump found in Gram-negative bacteria including Brevundimonas Stenotrophomonas Enterobacter Alcaligenes Acinetobacter and Providencia.	tetracycline	chromosome
S3_M1_000000101268	Gammaproteobacteria	S224	3	1	81	662	12	2.25585	9140036	Virilla	AAC(6')-IIc	100	100	card	AF162771.1:61-643	AAC(6')-IIc is an aminoglycoside acetyltransferase encoded by plasmids and integrons in E. cloacae.	aminoglycoside	chromosome
S3_M1_000000142067	Gammaproteobacteria	S224	3	1	37	1266	4	0.355801	9140036	Virilla	mef(B)	100	96.91	card	FJ196385.1:12313-11083	mef(B) is a macrolide efflux gene located in the vicinity of sul3 in Escherichia coli. There is also a mefB found in Streptococcus agalactiae that confers resistance to macrolides.	macrolide	chromosome
S3_M1_000000186134	Shinella sp. XGS7	S224	3	1	1313	2194	47	5.83017	9140036	Virilla	PAU-1	100	99.32	card	NG_065882.1:30-912	PAU-1 is a PAU beta-lactamase.	beta-lactam	chromosome
S3_M1_000000258284	Bacteria	S224	3	1	1070	1873	185	25.1749	9140036	Virilla	APH(3'')-Ib	100	99.88	card	AF313472.2:15593-16397	APH(3'')-Ib is an aminoglycoside phosphotransferase encoded by plasmids transposons integrative conjugative elements and chromosomes in Enterobacteriaceae and Pseudomonas spp.	aminoglycoside	plasmid
S3_M1_000000258284	Bacteria	S224	3	1	234	1070	140	18.3002	9140036	Virilla	APH(6)-Id	100	99.88	card	AF024602.1:3155-3992	APH(6)-Id is an aminoglycoside phosphotransferase encoded by plasmids integrative conjugative elements and chromosomal genomic islands in K. pneumoniae Salmonella spp. E. coli Shigella flexneri Providencia alcalifaciens Pseudomonas spp. V. cholerae Edwardsiella tarda Pasteurella multocida and Aeromonas bestiarum.	aminoglycoside	plasmid
S3_M1_000000284070	Bacteria	S224	3	1	821	1987	54	5.06262	9140036	Virilla	tet(X)	100	99.83	card	M37699.1:585-1752	Tet(X) is a flavin-dependent monooxygenase conferring resistance to tetracycline antibiotics. Tet(X) hydroxylates position 11a of the tetraketide group thus inactivating the antibiotic.	tetracycline	chromosome
S3_M1_000000290092	Pseudomonas alcaligenes	S224	3	1	27	631	11	1.98925	9140036	Virilla	Pseudomonas_aeruginosa_CpxR	88.64	84.4	card	LT673656.1:1885022-1884344	CpxR is directly involved in activation of expression of RND efflux pump MexAB-OprM in P. aeruginosa. CpxR is required to enhance mexAB-oprM expression and drug resistance in the absence of repressor MexR.	multidrug	chromosome
S3_M1_000000319581	Stutzerimonas stutzeri	S224	3	1	484	669	16	9.41151	9140036	Virilla	rsmA	100	83.87	card	AF061757.1:834-1020	rsmA is a gene that regulates virulence of Pseudomonas aeruginosa. However its negative effect on MexEF-OprN overexpression has been noted to confer resistance to various antibiotics. It's Escherichia coli homolog is csrA.	multidrug	chromosome
S3_M1_000000319621	Aeromonas caviae	S224	3	1	682	1476	29	3.99101	9140036	Virilla	OXA-504	100	98.62	card	NG_049782.1:0-795	OXA-504 is a OXA beta-lactamase.	beta-lactam	chromosome
S3_M1_000000342605	Yangia pacifica	S224	3	1	1429	2310	41	5.08589	9140036	Virilla	RCP-1	100	100	card	X15791.1:1375-2257	RCP is a class A beta-lactamase found in Rhodopseudomonas capsulata.	beta-lactam	plasmid
S3_M1_000000373468	Enterobacter mori	S224	3	1	1	315	3	1.04199	9140036	Virilla	marA	82.03	86.67	card	AP009048.1:1621287-1621671	In the presence of antibiotic stress E. coli overexpresses the global activator protein MarA which besides inducing MDR efflux pump AcrAB also down- regulates synthesis of the porin OmpF.	multidrug	chromosome
S3_M1_000000380591	Pseudomonadota	S224	3	1	776	1108	40	13.1422	9140036	Virilla	qacL	100	91.29	card	DQ149925.1:188-521	A subunit of the qac multidrug efflux pump in Vibrio cholerae.	QAC	chromosome
S3_M1_000000403005	Riemerella anatipestifer	S224	3	1	466	1692	40	3.56671	9140036	Virilla	EreD	100	99.19	card	KP265721.1:331-1558	EreD is an erythromycin esterase protein.	macrolide	chromosome
S3_M1_000000404847	Bacteria	S224	3	1	110	457	145	45.587	9140036	Virilla	qacEdelta1	100	100	card	U49101.1:1490-1838	QacEdelta1 is a resistance gene conferring resistance to antiseptics. It is different from QacE only at the 3'-terminus.	QAC	chromosome
S3_M1_000000404847	Bacteria	S224	3	1	451	1290	466	60.6958	9140036	Virilla	sul1	100	100	card	JF969163.1:1053-1893	Sul1 is a sulfonamide resistant dihydropteroate synthase of Gram-negative bacteria. It is linked to other resistance genes of class 1 integrons.	sulfonamide	chromosome
S3_M1_000000444032	Chryseobacterium indologenes	S224	3	1	236	1036	22	3.00499	9140036	Virilla	ErmF	100	99.5	card	M17124.1:1181-1982	ErmF confers the MLSb phenotype.	MLS	chromosome
S3_M1_000000447667	Pseudomonadota	S224	3	1	137	716	30	5.65907	9140036	Virilla	AAC(6')-Ib9	94.77	100	card	AF043381.1:251-863	AAC(6')-Ib9 is an integron-encoded aminoglycoside acetyltransferase in P. aeruginosa.	aminoglycoside	chromosome
S3_M1_000000449209	Pseudomonadota	S224	3	1	981	1865	298	36.8405	9140036	Virilla	mphE	100	100	card	DQ839391.1:13757-12872	mphE is a macrolide phosphotransferase and resistance gene identified on a plasmid pRSB105.	macrolide	plasmid
S3_M1_000000449209	Pseudomonadota	S224	3	1	1921	3396	458	33.9493	9140036	Virilla	msrE	100	100	card	EU294228.1:21241-22717	MsrE is an ABC-F subfamily protein expressed to Klebsiella pneumoniae that confers resistance to erythromycin and streptogramin B antibiotics. It is associated with plasmid DNA. It is also 100% identical to ABC-F type ribosomal protection protein Msr(E) which is in multiple species.	macrolide-streptogramin	plasmid
S3_M1_000000498637	Pseudomonadaceae	S224	3	1	47	388	0	0	9140036	Virilla	YajC	100	85.38	card	VAOQ01003483.1:0-339	YajC interacts with the AcrAB-TolC efflux pump in a way that in uncharacterized but is shown to grant increased fitness in the presence of linezolid rifampicin and vancomycin.	multidrug	chromosome
S3_M1_000000510152	Gammaproteobacteria	S224	3	1	454	1110	22	3.66361	9140036	Virilla	QnrS2	100	100	card	DQ485530.1:0-657	QnrS2 is a plasmid-mediated quinolone resistance protein found in Salmonella enterica.	fluoroquinolone	chromosome
S3_M1_000000513913	Gammaproteobacteria	S224	3	1	94	957	69	8.73751	9140036	Virilla	GES-14	100	99.88	card	GU207844.1:0-864	GES-14 is a beta-lactamase found in Acinetobacter baumannii.	beta-lactam	chromosome
S3_M1_000000515604	Gammaproteobacteria	S224	3	1	180	977	86	11.7909	9140036	Virilla	aadA7	100	99.5	card	AB114632.1:655-1453	aadA7 is an integron-encoded aminoglycoside nucleotidyltransferase gene in V. fluvialis P. aeruginosa E. coli V. cholerae and S. enterica.	aminoglycoside	chromosome
S3_M1_000000524562	Enterobacter kobei	S224	3	1	83	871	68	9.4294	9140036	Virilla	aadA5	100	99.62	card	AF137361.1:63-852	aadA5 is an aminoglycoside nucleotidyltransferase gene encoded by plasmids transposons and integrons in E. coli K. pneumoniae Kluyvera georgiana P. aeruginosa and E. cloacae.	aminoglycoside	chromosome
S3_M1_000000535066	Bacteroidota	S224	3	1	35	898	76	9.62392	9140036	Virilla	aadS	100	99.65	card	M72415.1:1120-1984	A novel Tn4551 streptomycin-resistance gene that was phenotypically silent in wild-type Bacteroides- expression could be activated by a trans-acting chromosomal mutation.	aminoglycoside	chromosome
S3_M1_000000567038	Luteimonas sp. YGD11-2	S224	3	1	21	352	11	3.62499	9140036	Virilla	qacL	99.7	80.42	card	DQ149925.1:188-521	A subunit of the qac multidrug efflux pump in Vibrio cholerae.	QAC	chromosome
S3_M1_000000576715	Enterobacteriaceae	S224	3	1	1	406	8	2.15584	9140036	Virilla	H-NS	98.07	87.93	card	BA000007.3:1738104-1737690	H-NS is a histone-like protein involved in global gene regulation in Gram-negative bacteria. It is a repressor of the membrane fusion protein genes acrE mdtE and emrK as well as nearby genes of many RND-type multidrug exporters.	multidrug	chromosome
S3_M1_000000578761	Aeromonas	S224	3	1	784	1584	15	2.04885	9140036	Virilla	OXA-732	100	100	card	NG_061615.1:100-901	OXA-732 is a OXA beta-lactamase.	beta-lactam	chromosome
S3_M1_000000583773	Flavobacteriales	S224	3	1	1448	2231	10	1.39552	9140036	Virilla	LnuH	100	81.5	card	NC_020125.1:1862223-1861440	LnuH is a lincosamide nucleotidyltransferase transferase.	lincosamide	chromosome
S3_M1_000000656774	Pseudomonadota	S224	3	1	181	960	67	9.39793	9140036	Virilla	aadA2	100	99.87	card	AF156486.1:5012-5792	aadA2 is an aminoglycoside nucleotidyltransferase gene encoded by plasmids and integrons in K. pneumoniae Salmonella spp. Corynebacterium glutamicum C. freundii and Aeromonas spp.	aminoglycoside	chromosome
S3_M1_000000672183	Escherichia coli	S224	3	1	725	1405	41	6.58702	9140036	Virilla	QnrB5	100	99.12	card	DQ303919.1:0-681	QnrB5 is a plasmid-mediated quinolone resistance protein found in Salmonella enterica.	fluoroquinolone	chromosome
S3_M1_000000680709	Pseudomonadota	S224	3	1	1	1201	20	1.82196	9140036	Virilla	tet(A)	94.2	99.33	card	AF534183.1:2970-4245	TetA is a tetracycline efflux pump found in many species of Gram-negative bacteria.	tetracycline	chromosome
S3_M1_000000702720	Oscillatoria nigro-viridis PCC 7112	S224	3	1	1	847	13	1.67924	9140036	Virilla	TLA-1	89.63	99.06	card	AF148067.1:213-1158	TLA-1 is a beta-lactamase found in plasmids of clinical isolates of Escherichia coli strain R170 in Latin America. It preferentially hydrolyzed cephaloridine cefotaxime cephalothin benzylpenicillin and ceftazidime. The enzyme was markedly inhibited by sulbactam tazobactam and clavulanic acid.	beta-lactam	chromosome
S3_M1_000000721919	Brucella anthropi	S224	3	1	86	1174	12	1.20561	9140036	Virilla	tet(G)	92.6	93.85	card	AF133139.1:0-1176	TetG is a tetracycline efflux protein found in Gram-negative bacteria. The encoding gene is found in both chromosomal and plasmid DNA where it is frequently linked to the floR sul1 and cmlA9 genes which encode proteins that can confer florfenicol/chloramphenicol sulfamethoxazole and chloramphenicol resistance respectively.	tetracycline	chromosome
S3_M1_000000740307	Bacteria	S224	3	1	1204	2394	120	11.0236	9140036	Virilla	tet(C)	100	99.92	card	AY043299.1:5175-3984	Tet(C) is a tetracycline efflux pump found in many species of Gram-negative bacteria. It is typically found in plasmid DNA.	tetracycline	chromosome
S3_M1_000000776143	Ralstonia insidiosa	S224	3	1	152	957	3	0.407229	9140036	Virilla	AER-1	88.09	85.48	card	U14748.1:324-1239	AER-1 is a beta-lactamase found in Aeromonas hydrophila.	beta-lactam	chromosome
S3_M1_000000791126	Dysgonomonas sp. HDW5A	S224	3	1	1	695	8	1.25938	9140036	Virilla	LnuH	88.38	80.17	card	NC_020125.1:1862223-1861440	LnuH is a lincosamide nucleotidyltransferase transferase.	lincosamide	chromosome
S3_M1_000000851795	Enterobacterales	S224	3	1	741	1373	21	3.62967	9140036	Virilla	CRP	100	88.78	card	AP009048.1:4154296-4153663	CRP is a global regulator that represses MdtEF multidrug efflux pump expression.	multidrug	chromosome
S3_M1_000000871161	Weeksellaceae	S224	3	1	731	1954	118	10.5476	9140036	Virilla	mef(C)	100	99.92	card	AB571865.1:145536-144312	mef(C) is a macrolide efflux gene isolated from a plasmid in Photobacterium damselae.	macrolide-tetracycline	chromosome
S3_M1_000000871161	Weeksellaceae	S224	3	1	1	726	85	12.8096	9140036	Virilla	mphG	82.03	99.86	card	AB571865.1:144308-143423	The mphG gene encodes a macrolide 2'-phosphotransferase found in Photobacterium damselae sharing sequence similarity to mphA in E. coli.	macrolide	chromosome
S3_M1_000000876289	Azotobacter vinelandii	S224	3	1	373	714	31	9.91717	9140036	Virilla	YajC	100	84.5	card	VAOQ01003483.1:0-339	YajC interacts with the AcrAB-TolC efflux pump in a way that in uncharacterized but is shown to grant increased fitness in the presence of linezolid rifampicin and vancomycin.	multidrug	chromosome
S3_M1_000000903385	Acinetobacter	S224	3	1	929	1753	49	6.49822	9140036	Virilla	OXA-333	100	99.52	card	KF203107.1:0-825	OXA-333 is a beta-lactamase. Name originally from the historical Lahey list of beta-lactamases some of which did not include sequence data.	beta-lactam	chromosome
S3_M1_000000918256	Pseudomonadota	S224	3	1	473	1300	116	15.3278	9140036	Virilla	OXA-2	100	100	card	X07260.1:700-1528	OXA-2 is a beta-lactamase found in the Enterobacteriaceae family.	beta-lactam	chromosome
S3_M1_000000933985	Bacteria	S224	3	1	83	874	132	18.2348	9140036	Virilla	aadA	100	99.5	card	AF550679.1:81768-80976	ANT(3'')-Ia is an aminoglycoside nucleotidyltransferase gene encoded by plasmids transposons integrons in Enterobacteriaceae A. baumannii P. aeruginosa and Vibrio cholerae.	aminoglycoside	chromosome
S3_M1_000000946872	Bacillota	S224	3	1	1	1103	13	1.2895	9140036	Virilla	mel	90.56	90.21	card	AF227521.1:3269-4487	Mel a homolog of MsrA is an ABC-F subfamily protein associated with macrolide resistance. It is expressed on the same operon as mefA and mefE both MFS-type efflux proteins that confer macrolide resistance.	macrolide-streptogramin	chromosome
S3_M1_000000952518	Lactococcus	S224	3	1	5042	5787	42	6.15974	9140036	Virilla	ErmB	99.87	99.06	card	AF242872.1:2131-2878	ErmB confers the MLSb phenotype. Similar to ErmC expression of ErmB is inducible by erythromycin. The leader peptide causes attenuation of the mRNA and stabilizes the structure preventing further translation. When erythromycin is present it binds the leader peptide causing a change in conformation allowing for the expression of ErmB.	MLS	plasmid
S3_M1_000000954413	Jejubacter calystegiae	S224	3	1	255	838	14	2.62281	9140036	Virilla	CRP	91	80.72	card	AP009048.1:4154296-4153663	CRP is a global regulator that represses MdtEF multidrug efflux pump expression.	multidrug	chromosome
S3_M1_000000958731	Aeromonas hydrophila	S224	3	1	1	668	4	0.655142	9140036	Virilla	NPS-1	85.31	99.7	card	AY027589.1:45-828	NPS-1 is a plasmid-encoded class D beta-lactamases identified from two Pseudomonas aeruginosa isolates in 1986.	beta-lactam	chromosome
S3_M1_000001053696	Bacteria	S224	3	1	1	722	7	1.06075	9140036	Virilla	mphG	81.58	87.81	card	AB571865.1:144308-143423	The mphG gene encodes a macrolide 2'-phosphotransferase found in Photobacterium damselae sharing sequence similarity to mphA in E. coli.	macrolide	chromosome
S3_M1_000001071721	Escherichia coli	S224	3	1	45	850	22	2.98634	9140036	Virilla	aadA10	96.64	99.88	card	U37105.2:2806-3640	aadA10 is a aminoglycoside nucleotidyltransferase gene encoded by plasmids in P. aeruginosa.	aminoglycoside	chromosome
S3_M1_000001071748	Acinetobacter dispersus	S224	3	1	10	726	26	3.9674	9140036	Virilla	ANT(3'')-IIc	90.87	87.45	card	AYEQ01000163.1:124807-124018	ANT(3'')-IIc is a aminoglycoside nucleotidyltransferase identified in Acinetobacter spp. via horizontal gene transfer mechanisms.	aminoglycoside	chromosome
S3_M1_000001105058	Gammaproteobacteria	S224	3	1	415	580	4	2.63636	9140036	Virilla	rsmA	89.25	80.12	card	AF061757.1:834-1020	rsmA is a gene that regulates virulence of Pseudomonas aeruginosa. However its negative effect on MexEF-OprN overexpression has been noted to confer resistance to various antibiotics. It's Escherichia coli homolog is csrA.	multidrug	chromosome
S3_M1_000001130929	Bacteria	S224	3	1	33	878	28	3.62109	9140036	Virilla	aadA11	100	100	card	AY758206.1:2743-3589	aadA11 is an integron-encoded aminoglycoside nucleotidyltransferase gene in E. coli and P. aeruginosa.	aminoglycoside	chromosome
S3_M1_000001138496	Thermomonas	S224	3	1	105	260	6	4.20803	9140036	Virilla	rsmA	83.87	81.41	card	AF061757.1:834-1020	rsmA is a gene that regulates virulence of Pseudomonas aeruginosa. However its negative effect on MexEF-OprN overexpression has been noted to confer resistance to various antibiotics. It's Escherichia coli homolog is csrA.	multidrug	chromosome
S3_M1_000001139062	Acinetobacter gyllenbergii	S224	3	1	578	1366	52	7.21072	9140036	Virilla	aadA27	100	98.1	card	LN873256.1:4027-3238	Small mobilizable plasmid pALWED1.8 containing a novel variant of the streptomycin/spectinomycin resistance gene.	aminoglycoside	chromosome
S3_M1_000001157938	Methylomonas	S224	3	1	216	1130	31	3.70675	9140036	Virilla	AER-1	100	95.96	card	U14748.1:324-1239	AER-1 is a beta-lactamase found in Aeromonas hydrophila.	beta-lactam	chromosome
S3_M1_000001167596	Bacteria	S224	3	1	176	1390	9	0.810435	9140036	Virilla	cmlA9	100	99.67	card	AY963803.6:24823-26038	cmlA9 is a Major Facilitator Superfamily efflux gene that is found in Salmonella enterica.	phenicol	chromosome
S3_M1_000001208897	Pseudomonas alcaligenes	S224	3	1	686	871	6	3.52931	9140036	Virilla	rsmA	100	84.95	card	AF061757.1:834-1020	rsmA is a gene that regulates virulence of Pseudomonas aeruginosa. However its negative effect on MexEF-OprN overexpression has been noted to confer resistance to various antibiotics. It's Escherichia coli homolog is csrA.	multidrug	chromosome
S3_M1_000001224258	Shinella sp. XGS7	S224	3	1	1961	2837	14	1.74655	9140036	Virilla	PAU-1	99.43	80.62	card	NG_065882.1:30-912	PAU-1 is a PAU beta-lactamase.	beta-lactam	chromosome
S3_M1_000001274172	Pseudomonadota	S224	3	1	347	679	30	9.85665	9140036	Virilla	qacL	100	99.7	card	DQ149925.1:188-521	A subunit of the qac multidrug efflux pump in Vibrio cholerae.	QAC	chromosome
S3_M1_000001328252	Berryella intestinalis	S224	3	1	187	2106	45	2.56427	9140036	Virilla	tet(W)	100	99.64	card	AJ222769.3:3686-5606	Tet(W) is a ribosomal protection protein. It is associated with both conjugative and non conjugative DNA and has been found strains of Clostridioides difficile.	tetracycline	chromosome
S3_M1_000001346298	Bacteria	S224	3	1	303	1118	151	20.246	9140036	Virilla	sul2	100	100	card	AY055428.1:21084-20268	Sul2 is a sulfonamide resistant dihydropteroate synthase of Gram-negative bacteria usually found on small plasmids.	sulfonamide	chromosome
S1_M1_000000095414	Bacteria	S229	1	1	3397	3744	46	5.68073	23268831	Virilla	qacEdelta1	100	100	card	U49101.1:1490-1838	QacEdelta1 is a resistance gene conferring resistance to antiseptics. It is different from QacE only at the 3'-terminus.	QAC	chromosome
S1_M1_000000095414	Bacteria	S229	1	1	2564	3403	72	3.68365	23268831	Virilla	sul1	100	100	card	JF969163.1:1053-1893	Sul1 is a sulfonamide resistant dihydropteroate synthase of Gram-negative bacteria. It is linked to other resistance genes of class 1 integrons.	sulfonamide	chromosome
S1_M1_000000171505	Gammaproteobacteria	S229	1	1	5430	6617	56	2.0258	23268831	Virilla	tet(39)	100	100	card	AY743590.1:0-1188	Tet39 is a tetracycline efflux pump found in Gram-negative bacteria including Brevundimonas Stenotrophomonas Enterobacter Alcaligenes Acinetobacter and Providencia.	tetracycline	plasmid
S1_M1_000000303678	Acinetobacter sp. WCHAc010034	S229	1	1	15245	16098	38	1.91228	23268831	Virilla	OXA-296	99.88	96.49	card	APOH01000009.1:221443-220588	OXA-296 is a beta-lactamase found in Acinetobacter spp.	beta-lactam	chromosome
S1_M1_000000317404	Pseudomonadota	S229	1	1	3801	4604	50	2.67263	23268831	Virilla	APH(3'')-Ib	100	99.88	card	AF313472.2:15593-16397	APH(3'')-Ib is an aminoglycoside phosphotransferase encoded by plasmids transposons integrative conjugative elements and chromosomes in Enterobacteriaceae and Pseudomonas spp.	aminoglycoside	plasmid
S1_M1_000000317404	Pseudomonadota	S229	1	1	4604	5440	54	2.77264	23268831	Virilla	APH(6)-Id	100	99.88	card	AF024602.1:3155-3992	APH(6)-Id is an aminoglycoside phosphotransferase encoded by plasmids integrative conjugative elements and chromosomal genomic islands in K. pneumoniae Salmonella spp. E. coli Shigella flexneri Providencia alcalifaciens Pseudomonas spp. V. cholerae Edwardsiella tarda Pasteurella multocida and Aeromonas bestiarum.	aminoglycoside	plasmid
S1_M1_000000616694	Pseudomonadota	S229	1	1	132	977	38	1.93036	23268831	Virilla	aadA6	100	100	card	AM087411.1:1611-2457	aadA6 is an integron-encoded aminoglycoside nucleotidyltransferase gene in P. aeruginosa.	aminoglycoside	chromosome
S1_M1_000000618923	Pseudomonadota	S229	1	1	179	958	68	3.74662	23268831	Virilla	aadA2	100	99.87	card	AF156486.1:5012-5792	aadA2 is an aminoglycoside nucleotidyltransferase gene encoded by plasmids and integrons in K. pneumoniae Salmonella spp. Corynebacterium glutamicum C. freundii and Aeromonas spp.	aminoglycoside	chromosome
S2_M1_000000032126	Buchnera aphidicola (Nipponaphis monzeni)	S230	2	1	65	231	0	0	1034490	Virilla	rsmA	89.78	82.04	card	AF061757.1:834-1020	rsmA is a gene that regulates virulence of Pseudomonas aeruginosa. However its negative effect on MexEF-OprN overexpression has been noted to confer resistance to various antibiotics. It's Escherichia coli homolog is csrA.	multidrug	chromosome
S2_M1_000000165142	Bacteria	S230	2	1	479	1316	16	18.4565	1034490	Virilla	sul1	99.76	100	card	JF969163.1:1053-1893	Sul1 is a sulfonamide resistant dihydropteroate synthase of Gram-negative bacteria. It is linked to other resistance genes of class 1 integrons.	sulfonamide	chromosome
S2_M1_000000350233	Bacteria	S230	2	1	1564	2379	4	4.73853	1034490	Virilla	sul2	100	99.02	card	AY055428.1:21084-20268	Sul2 is a sulfonamide resistant dihydropteroate synthase of Gram-negative bacteria usually found on small plasmids.	sulfonamide	chromosome
S2_M1_000000561355	Bacteria	S230	2	1	95	442	1	2.77776	1034490	Virilla	qacEdelta1	100	100	card	U49101.1:1490-1838	QacEdelta1 is a resistance gene conferring resistance to antiseptics. It is different from QacE only at the 3'-terminus.	QAC	chromosome
S3_M1_000000013223	Moraxella osloensis	S231	3	1	9010	10731	61	3.18397	11125703	Virilla	ICR-Mo	100	94.42	card	NZ_CP014234.1:1701629-1703306	A chromosomally-encoded colistin resistance phosphoethanolamine (PEtN) transferase of Moraxella osloensis. ICR-Mo represents the closest known ortholog to the colistin resistance MCR-1 and MCR-2 PEtN transferases.	colistin	chromosome
S3_M1_000000018516	Pseudomonas alcaligenes	S231	3	1	616	955	16	4.22974	11125703	Virilla	YajC	99.41	84.71	card	VAOQ01003483.1:0-339	YajC interacts with the AcrAB-TolC efflux pump in a way that in uncharacterized but is shown to grant increased fitness in the presence of linezolid rifampicin and vancomycin.	multidrug	chromosome
S3_M1_000000062018	Halothiobacillus sp. LS2	S231	3	1	47	210	3	1.64418	11125703	Virilla	rsmA	88.17	82.93	card	AF061757.1:834-1020	rsmA is a gene that regulates virulence of Pseudomonas aeruginosa. However its negative effect on MexEF-OprN overexpression has been noted to confer resistance to various antibiotics. It's Escherichia coli homolog is csrA.	multidrug	chromosome
S3_M1_000000090026	Gammaproteobacteria	S231	3	1	968	2155	225	17.0231	11125703	Virilla	tet(39)	100	100	card	AY743590.1:0-1188	Tet39 is a tetracycline efflux pump found in Gram-negative bacteria including Brevundimonas Stenotrophomonas Enterobacter Alcaligenes Acinetobacter and Providencia.	tetracycline	chromosome
S3_M1_000000101268	Gammaproteobacteria	S231	3	1	81	662	7	1.08106	11125703	Virilla	AAC(6')-IIc	100	100	card	AF162771.1:61-643	AAC(6')-IIc is an aminoglycoside acetyltransferase encoded by plasmids and integrons in E. cloacae.	aminoglycoside	chromosome
S3_M1_000000142067	Gammaproteobacteria	S231	3	1	37	1266	10	0.730748	11125703	Virilla	mef(B)	100	96.91	card	FJ196385.1:12313-11083	mef(B) is a macrolide efflux gene located in the vicinity of sul3 in Escherichia coli. There is also a mefB found in Streptococcus agalactiae that confers resistance to macrolides.	macrolide	chromosome
S3_M1_000000186134	Shinella sp. XGS7	S231	3	1	1313	2194	87	8.86591	11125703	Virilla	PAU-1	100	99.32	card	NG_065882.1:30-912	PAU-1 is a PAU beta-lactamase.	beta-lactam	chromosome
S3_M1_000000258284	Bacteria	S231	3	1	1070	1873	145	16.2101	11125703	Virilla	APH(3'')-Ib	100	99.88	card	AF313472.2:15593-16397	APH(3'')-Ib is an aminoglycoside phosphotransferase encoded by plasmids transposons integrative conjugative elements and chromosomes in Enterobacteriaceae and Pseudomonas spp.	aminoglycoside	plasmid
S3_M1_000000258284	Bacteria	S231	3	1	234	1070	170	18.2556	11125703	Virilla	APH(6)-Id	100	99.88	card	AF024602.1:3155-3992	APH(6)-Id is an aminoglycoside phosphotransferase encoded by plasmids integrative conjugative elements and chromosomal genomic islands in K. pneumoniae Salmonella spp. E. coli Shigella flexneri Providencia alcalifaciens Pseudomonas spp. V. cholerae Edwardsiella tarda Pasteurella multocida and Aeromonas bestiarum.	aminoglycoside	plasmid
S3_M1_000000284070	Bacteria	S231	3	1	821	1987	62	4.77522	11125703	Virilla	tet(X)	100	99.83	card	M37699.1:585-1752	Tet(X) is a flavin-dependent monooxygenase conferring resistance to tetracycline antibiotics. Tet(X) hydroxylates position 11a of the tetraketide group thus inactivating the antibiotic.	tetracycline	chromosome
S3_M1_000000290092	Pseudomonas alcaligenes	S231	3	1	27	631	26	3.8627	11125703	Virilla	Pseudomonas_aeruginosa_CpxR	88.64	84.4	card	LT673656.1:1885022-1884344	CpxR is directly involved in activation of expression of RND efflux pump MexAB-OprM in P. aeruginosa. CpxR is required to enhance mexAB-oprM expression and drug resistance in the absence of repressor MexR.	multidrug	chromosome
S3_M1_000000319581	Stutzerimonas stutzeri	S231	3	1	484	669	23	11.1144	11125703	Virilla	rsmA	100	83.87	card	AF061757.1:834-1020	rsmA is a gene that regulates virulence of Pseudomonas aeruginosa. However its negative effect on MexEF-OprN overexpression has been noted to confer resistance to various antibiotics. It's Escherichia coli homolog is csrA.	multidrug	chromosome
S3_M1_000000319621	Aeromonas caviae	S231	3	1	682	1476	15	1.69589	11125703	Virilla	OXA-504	100	98.62	card	NG_049782.1:0-795	OXA-504 is a OXA beta-lactamase.	beta-lactam	chromosome
S3_M1_000000342605	Yangia pacifica	S231	3	1	1429	2310	33	3.36293	11125703	Virilla	RCP-1	100	100	card	X15791.1:1375-2257	RCP is a class A beta-lactamase found in Rhodopseudomonas capsulata.	beta-lactam	plasmid
S3_M1_000000373468	Enterobacter mori	S231	3	1	1	315	2	0.570679	11125703	Virilla	marA	82.03	86.67	card	AP009048.1:1621287-1621671	In the presence of antibiotic stress E. coli overexpresses the global activator protein MarA which besides inducing MDR efflux pump AcrAB also down- regulates synthesis of the porin OmpF.	multidrug	chromosome
S3_M1_000000380591	Pseudomonadota	S231	3	1	776	1108	53	14.3055	11125703	Virilla	qacL	100	91.29	card	DQ149925.1:188-521	A subunit of the qac multidrug efflux pump in Vibrio cholerae.	QAC	chromosome
S3_M1_000000403005	Riemerella anatipestifer	S231	3	1	466	1692	20	1.46507	11125703	Virilla	EreD	100	99.19	card	KP265721.1:331-1558	EreD is an erythromycin esterase protein.	macrolide	chromosome
S3_M1_000000404847	Bacteria	S231	3	1	451	1290	408	43.657	11125703	Virilla	sul1	100	100	card	JF969163.1:1053-1893	Sul1 is a sulfonamide resistant dihydropteroate synthase of Gram-negative bacteria. It is linked to other resistance genes of class 1 integrons.	sulfonamide	chromosome
S3_M1_000000404847	Bacteria	S231	3	1	110	457	131	33.8349	11125703	Virilla	qacEdelta1	100	100	card	U49101.1:1490-1838	QacEdelta1 is a resistance gene conferring resistance to antiseptics. It is different from QacE only at the 3'-terminus.	QAC	chromosome
S3_M1_000000444032	Chryseobacterium indologenes	S231	3	1	236	1036	19	2.13203	11125703	Virilla	ErmF	100	99.5	card	M17124.1:1181-1982	ErmF confers the MLSb phenotype.	MLS	chromosome
S3_M1_000000447667	Pseudomonadota	S231	3	1	137	716	27	4.18416	11125703	Virilla	AAC(6')-Ib9	94.77	100	card	AF043381.1:251-863	AAC(6')-Ib9 is an integron-encoded aminoglycoside acetyltransferase in P. aeruginosa.	aminoglycoside	chromosome
S3_M1_000000449209	Pseudomonadota	S231	3	1	981	1865	258	26.2029	11125703	Virilla	mphE	100	100	card	DQ839391.1:13757-12872	mphE is a macrolide phosphotransferase and resistance gene identified on a plasmid pRSB105.	macrolide	plasmid
S3_M1_000000449209	Pseudomonadota	S231	3	1	1921	3396	421	25.6371	11125703	Virilla	msrE	100	100	card	EU294228.1:21241-22717	MsrE is an ABC-F subfamily protein expressed to Klebsiella pneumoniae that confers resistance to erythromycin and streptogramin B antibiotics. It is associated with plasmid DNA. It is also 100% identical to ABC-F type ribosomal protection protein Msr(E) which is in multiple species.	macrolide-streptogramin	plasmid
S3_M1_000000498637	Pseudomonadaceae	S231	3	1	47	388	4	1.05125	11125703	Virilla	YajC	100	85.38	card	VAOQ01003483.1:0-339	YajC interacts with the AcrAB-TolC efflux pump in a way that in uncharacterized but is shown to grant increased fitness in the presence of linezolid rifampicin and vancomycin.	multidrug	chromosome
S3_M1_000000510152	Gammaproteobacteria	S231	3	1	454	1110	10	1.36807	11125703	Virilla	QnrS2	100	100	card	DQ485530.1:0-657	QnrS2 is a plasmid-mediated quinolone resistance protein found in Salmonella enterica.	fluoroquinolone	chromosome
S3_M1_000000513913	Gammaproteobacteria	S231	3	1	94	957	114	11.8594	11125703	Virilla	GES-14	100	99.88	card	GU207844.1:0-864	GES-14 is a beta-lactamase found in Acinetobacter baumannii.	beta-lactam	chromosome
S3_M1_000000515604	Gammaproteobacteria	S231	3	1	180	977	56	6.30751	11125703	Virilla	aadA7	100	99.5	card	AB114632.1:655-1453	aadA7 is an integron-encoded aminoglycoside nucleotidyltransferase gene in V. fluvialis P. aeruginosa E. coli V. cholerae and S. enterica.	aminoglycoside	chromosome
S3_M1_000000524562	Enterobacter kobei	S231	3	1	83	871	69	7.8604	11125703	Virilla	aadA5	100	99.62	card	AF137361.1:63-852	aadA5 is an aminoglycoside nucleotidyltransferase gene encoded by plasmids transposons and integrons in E. coli K. pneumoniae Kluyvera georgiana P. aeruginosa and E. cloacae.	aminoglycoside	chromosome
S3_M1_000000535066	Bacteroidota	S231	3	1	35	898	41	4.26523	11125703	Virilla	aadS	100	99.65	card	M72415.1:1120-1984	A novel Tn4551 streptomycin-resistance gene that was phenotypically silent in wild-type Bacteroides- expression could be activated by a trans-acting chromosomal mutation.	aminoglycoside	chromosome
S3_M1_000000567038	Luteimonas sp. YGD11-2	S231	3	1	21	352	3	0.812186	11125703	Virilla	qacL	99.7	80.42	card	DQ149925.1:188-521	A subunit of the qac multidrug efflux pump in Vibrio cholerae.	QAC	chromosome
S3_M1_000000576715	Enterobacteriaceae	S231	3	1	1	406	0	0	11125703	Virilla	H-NS	98.07	87.93	card	BA000007.3:1738104-1737690	H-NS is a histone-like protein involved in global gene regulation in Gram-negative bacteria. It is a repressor of the membrane fusion protein genes acrE mdtE and emrK as well as nearby genes of many RND-type multidrug exporters.	multidrug	chromosome
S3_M1_000000578761	Aeromonas	S231	3	1	784	1584	53	5.94725	11125703	Virilla	OXA-732	100	100	card	NG_061615.1:100-901	OXA-732 is a OXA beta-lactamase.	beta-lactam	chromosome
S3_M1_000000583773	Flavobacteriales	S231	3	1	1448	2231	19	2.17826	11125703	Virilla	LnuH	100	81.5	card	NC_020125.1:1862223-1861440	LnuH is a lincosamide nucleotidyltransferase transferase.	lincosamide	chromosome
S3_M1_000000656774	Pseudomonadota	S231	3	1	181	960	71	8.18156	11125703	Virilla	aadA2	100	99.87	card	AF156486.1:5012-5792	aadA2 is an aminoglycoside nucleotidyltransferase gene encoded by plasmids and integrons in K. pneumoniae Salmonella spp. Corynebacterium glutamicum C. freundii and Aeromonas spp.	aminoglycoside	chromosome
S3_M1_000000672183	Escherichia coli	S231	3	1	725	1405	8	1.05588	11125703	Virilla	QnrB5	100	99.12	card	DQ303919.1:0-681	QnrB5 is a plasmid-mediated quinolone resistance protein found in Salmonella enterica.	fluoroquinolone	chromosome
S3_M1_000000680709	Pseudomonadota	S231	3	1	1	1201	27	2.02066	11125703	Virilla	tet(A)	94.2	99.33	card	AF534183.1:2970-4245	TetA is a tetracycline efflux pump found in many species of Gram-negative bacteria.	tetracycline	chromosome
S3_M1_000000702720	Oscillatoria nigro-viridis PCC 7112	S231	3	1	1	847	10	1.06118	11125703	Virilla	TLA-1	89.63	99.06	card	AF148067.1:213-1158	TLA-1 is a beta-lactamase found in plasmids of clinical isolates of Escherichia coli strain R170 in Latin America. It preferentially hydrolyzed cephaloridine cefotaxime cephalothin benzylpenicillin and ceftazidime. The enzyme was markedly inhibited by sulbactam tazobactam and clavulanic acid.	beta-lactam	chromosome
S3_M1_000000721919	Brucella anthropi	S231	3	1	86	1174	32	2.64116	11125703	Virilla	tet(G)	92.6	93.85	card	AF133139.1:0-1176	TetG is a tetracycline efflux protein found in Gram-negative bacteria. The encoding gene is found in both chromosomal and plasmid DNA where it is frequently linked to the floR sul1 and cmlA9 genes which encode proteins that can confer florfenicol/chloramphenicol sulfamethoxazole and chloramphenicol resistance respectively.	tetracycline	chromosome
S3_M1_000000740307	Bacteria	S231	3	1	1204	2394	111	8.37691	11125703	Virilla	tet(C)	100	99.92	card	AY043299.1:5175-3984	Tet(C) is a tetracycline efflux pump found in many species of Gram-negative bacteria. It is typically found in plasmid DNA.	tetracycline	chromosome
S3_M1_000000776143	Ralstonia insidiosa	S231	3	1	152	957	4	0.446064	11125703	Virilla	AER-1	88.09	85.48	card	U14748.1:324-1239	AER-1 is a beta-lactamase found in Aeromonas hydrophila.	beta-lactam	chromosome
S3_M1_000000791126	Dysgonomonas sp. HDW5A	S231	3	1	1	695	17	2.19855	11125703	Virilla	LnuH	88.38	80.17	card	NC_020125.1:1862223-1861440	LnuH is a lincosamide nucleotidyltransferase transferase.	lincosamide	chromosome
S3_M1_000000851795	Enterobacterales	S231	3	1	741	1373	9	1.27794	11125703	Virilla	CRP	100	88.78	card	AP009048.1:4154296-4153663	CRP is a global regulator that represses MdtEF multidrug efflux pump expression.	multidrug	chromosome
S3_M1_000000871161	Weeksellaceae	S231	3	1	1	726	54	6.68544	11125703	Virilla	mphG	82.03	99.86	card	AB571865.1:144308-143423	The mphG gene encodes a macrolide 2'-phosphotransferase found in Photobacterium damselae sharing sequence similarity to mphA in E. coli.	macrolide	chromosome
S3_M1_000000871161	Weeksellaceae	S231	3	1	731	1954	127	9.32599	11125703	Virilla	mef(C)	100	99.92	card	AB571865.1:145536-144312	mef(C) is a macrolide efflux gene isolated from a plasmid in Photobacterium damselae.	macrolide-tetracycline	chromosome
S3_M1_000000876289	Azotobacter vinelandii	S231	3	1	373	714	12	3.15375	11125703	Virilla	YajC	100	84.5	card	VAOQ01003483.1:0-339	YajC interacts with the AcrAB-TolC efflux pump in a way that in uncharacterized but is shown to grant increased fitness in the presence of linezolid rifampicin and vancomycin.	multidrug	chromosome
S3_M1_000000903385	Acinetobacter	S231	3	1	929	1753	16	1.74317	11125703	Virilla	OXA-333	100	99.52	card	KF203107.1:0-825	OXA-333 is a beta-lactamase. Name originally from the historical Lahey list of beta-lactamases some of which did not include sequence data.	beta-lactam	chromosome
S3_M1_000000918256	Pseudomonadota	S231	3	1	473	1300	158	17.1514	11125703	Virilla	OXA-2	100	100	card	X07260.1:700-1528	OXA-2 is a beta-lactamase found in the Enterobacteriaceae family.	beta-lactam	chromosome
S3_M1_000000933985	Bacteria	S231	3	1	83	874	125	14.1859	11125703	Virilla	aadA	100	99.5	card	AF550679.1:81768-80976	ANT(3'')-Ia is an aminoglycoside nucleotidyltransferase gene encoded by plasmids transposons integrons in Enterobacteriaceae A. baumannii P. aeruginosa and Vibrio cholerae.	aminoglycoside	chromosome
S3_M1_000000946872	Bacillota	S231	3	1	1	1103	15	1.22233	11125703	Virilla	mel	90.56	90.21	card	AF227521.1:3269-4487	Mel a homolog of MsrA is an ABC-F subfamily protein associated with macrolide resistance. It is expressed on the same operon as mefA and mefE both MFS-type efflux proteins that confer macrolide resistance.	macrolide-streptogramin	chromosome
S3_M1_000000952518	Lactococcus	S231	3	1	5042	5787	18	2.16873	11125703	Virilla	ErmB	99.87	99.06	card	AF242872.1:2131-2878	ErmB confers the MLSb phenotype. Similar to ErmC expression of ErmB is inducible by erythromycin. The leader peptide causes attenuation of the mRNA and stabilizes the structure preventing further translation. When erythromycin is present it binds the leader peptide causing a change in conformation allowing for the expression of ErmB.	MLS	plasmid
S3_M1_000000954413	Jejubacter calystegiae	S231	3	1	255	838	6	0.923445	11125703	Virilla	CRP	91	80.72	card	AP009048.1:4154296-4153663	CRP is a global regulator that represses MdtEF multidrug efflux pump expression.	multidrug	chromosome
S3_M1_000000958731	Aeromonas hydrophila	S231	3	1	1	668	10	1.34554	11125703	Virilla	NPS-1	85.31	99.7	card	AY027589.1:45-828	NPS-1 is a plasmid-encoded class D beta-lactamases identified from two Pseudomonas aeruginosa isolates in 1986.	beta-lactam	chromosome
S3_M1_000001053696	Bacteria	S231	3	1	1	722	7	0.871432	11125703	Virilla	mphG	81.58	87.81	card	AB571865.1:144308-143423	The mphG gene encodes a macrolide 2'-phosphotransferase found in Photobacterium damselae sharing sequence similarity to mphA in E. coli.	macrolide	chromosome
S3_M1_000001071721	Escherichia coli	S231	3	1	45	850	28	3.12245	11125703	Virilla	aadA10	96.64	99.88	card	U37105.2:2806-3640	aadA10 is a aminoglycoside nucleotidyltransferase gene encoded by plasmids in P. aeruginosa.	aminoglycoside	chromosome
S3_M1_000001071748	Acinetobacter dispersus	S231	3	1	10	726	22	2.75788	11125703	Virilla	ANT(3'')-IIc	90.87	87.45	card	AYEQ01000163.1:124807-124018	ANT(3'')-IIc is a aminoglycoside nucleotidyltransferase identified in Acinetobacter spp. via horizontal gene transfer mechanisms.	aminoglycoside	chromosome
S3_M1_000001105058	Gammaproteobacteria	S231	3	1	415	580	7	3.7902	11125703	Virilla	rsmA	89.25	80.12	card	AF061757.1:834-1020	rsmA is a gene that regulates virulence of Pseudomonas aeruginosa. However its negative effect on MexEF-OprN overexpression has been noted to confer resistance to various antibiotics. It's Escherichia coli homolog is csrA.	multidrug	chromosome
S3_M1_000001130929	Bacteria	S231	3	1	33	878	58	6.16212	11125703	Virilla	aadA11	100	100	card	AY758206.1:2743-3589	aadA11 is an integron-encoded aminoglycoside nucleotidyltransferase gene in E. coli and P. aeruginosa.	aminoglycoside	chromosome
S3_M1_000001138496	Thermomonas	S231	3	1	105	260	4	2.30467	11125703	Virilla	rsmA	83.87	81.41	card	AF061757.1:834-1020	rsmA is a gene that regulates virulence of Pseudomonas aeruginosa. However its negative effect on MexEF-OprN overexpression has been noted to confer resistance to various antibiotics. It's Escherichia coli homolog is csrA.	multidrug	chromosome
S3_M1_000001139062	Acinetobacter gyllenbergii	S231	3	1	578	1366	19	2.16446	11125703	Virilla	aadA27	100	98.1	card	LN873256.1:4027-3238	Small mobilizable plasmid pALWED1.8 containing a novel variant of the streptomycin/spectinomycin resistance gene.	aminoglycoside	chromosome
S3_M1_000001157938	Methylomonas	S231	3	1	216	1130	19	1.8664	11125703	Virilla	AER-1	100	95.96	card	U14748.1:324-1239	AER-1 is a beta-lactamase found in Aeromonas hydrophila.	beta-lactam	chromosome
S3_M1_000001167596	Bacteria	S231	3	1	176	1390	15	1.10965	11125703	Virilla	cmlA9	100	99.67	card	AY963803.6:24823-26038	cmlA9 is a Major Facilitator Superfamily efflux gene that is found in Salmonella enterica.	phenicol	chromosome
S3_M1_000001208897	Pseudomonas alcaligenes	S231	3	1	686	871	18	8.69825	11125703	Virilla	rsmA	100	84.95	card	AF061757.1:834-1020	rsmA is a gene that regulates virulence of Pseudomonas aeruginosa. However its negative effect on MexEF-OprN overexpression has been noted to confer resistance to various antibiotics. It's Escherichia coli homolog is csrA.	multidrug	chromosome
S3_M1_000001224258	Shinella sp. XGS7	S231	3	1	1961	2837	31	3.17713	11125703	Virilla	PAU-1	99.43	80.62	card	NG_065882.1:30-912	PAU-1 is a PAU beta-lactamase.	beta-lactam	chromosome
S3_M1_000001274172	Pseudomonadota	S231	3	1	347	679	38	10.2568	11125703	Virilla	qacL	100	99.7	card	DQ149925.1:188-521	A subunit of the qac multidrug efflux pump in Vibrio cholerae.	QAC	chromosome
S3_M1_000001328252	Berryella intestinalis	S231	3	1	187	2106	22	1.0299	11125703	Virilla	tet(W)	100	99.64	card	AJ222769.3:3686-5606	Tet(W) is a ribosomal protection protein. It is associated with both conjugative and non conjugative DNA and has been found strains of Clostridioides difficile.	tetracycline	chromosome
S3_M1_000001346298	Bacteria	S231	3	1	303	1118	163	17.9544	11125703	Virilla	sul2	100	100	card	AY055428.1:21084-20268	Sul2 is a sulfonamide resistant dihydropteroate synthase of Gram-negative bacteria usually found on small plasmids.	sulfonamide	chromosome
S1_M1_000000095414	Bacteria	S236	1	1	3397	3744	45	4.95307	26107088	Virilla	qacEdelta1	100	100	card	U49101.1:1490-1838	QacEdelta1 is a resistance gene conferring resistance to antiseptics. It is different from QacE only at the 3'-terminus.	QAC	chromosome
S1_M1_000000095414	Bacteria	S236	1	1	2564	3403	110	5.01597	26107088	Virilla	sul1	100	100	card	JF969163.1:1053-1893	Sul1 is a sulfonamide resistant dihydropteroate synthase of Gram-negative bacteria. It is linked to other resistance genes of class 1 integrons.	sulfonamide	chromosome
S1_M1_000000171505	Gammaproteobacteria	S236	1	1	5430	6617	56	1.80557	26107088	Virilla	tet(39)	100	100	card	AY743590.1:0-1188	Tet39 is a tetracycline efflux pump found in Gram-negative bacteria including Brevundimonas Stenotrophomonas Enterobacter Alcaligenes Acinetobacter and Providencia.	tetracycline	plasmid
S1_M1_000000303678	Acinetobacter sp. WCHAc010034	S236	1	1	15245	16098	44	1.9735	26107088	Virilla	OXA-296	99.88	96.49	card	APOH01000009.1:221443-220588	OXA-296 is a beta-lactamase found in Acinetobacter spp.	beta-lactam	chromosome
S1_M1_000000317404	Pseudomonadota	S236	1	1	4604	5440	22	1.00679	26107088	Virilla	APH(6)-Id	100	99.88	card	AF024602.1:3155-3992	APH(6)-Id is an aminoglycoside phosphotransferase encoded by plasmids integrative conjugative elements and chromosomal genomic islands in K. pneumoniae Salmonella spp. E. coli Shigella flexneri Providencia alcalifaciens Pseudomonas spp. V. cholerae Edwardsiella tarda Pasteurella multocida and Aeromonas bestiarum.	aminoglycoside	plasmid
S1_M1_000000317404	Pseudomonadota	S236	1	1	3801	4604	46	2.19151	26107088	Virilla	APH(3'')-Ib	100	99.88	card	AF313472.2:15593-16397	APH(3'')-Ib is an aminoglycoside phosphotransferase encoded by plasmids transposons integrative conjugative elements and chromosomes in Enterobacteriaceae and Pseudomonas spp.	aminoglycoside	plasmid
S1_M1_000000616694	Pseudomonadota	S236	1	1	132	977	61	2.76186	26107088	Virilla	aadA6	100	100	card	AM087411.1:1611-2457	aadA6 is an integron-encoded aminoglycoside nucleotidyltransferase gene in P. aeruginosa.	aminoglycoside	chromosome
S1_M1_000000618923	Pseudomonadota	S236	1	1	179	958	63	3.09377	26107088	Virilla	aadA2	100	99.87	card	AF156486.1:5012-5792	aadA2 is an aminoglycoside nucleotidyltransferase gene encoded by plasmids and integrons in K. pneumoniae Salmonella spp. Corynebacterium glutamicum C. freundii and Aeromonas spp.	aminoglycoside	chromosome
S2_M1_000000032126	Buchnera aphidicola (Nipponaphis monzeni)	S237	2	1	65	231	0	0	4119453	Virilla	rsmA	89.78	82.04	card	AF061757.1:834-1020	rsmA is a gene that regulates virulence of Pseudomonas aeruginosa. However its negative effect on MexEF-OprN overexpression has been noted to confer resistance to various antibiotics. It's Escherichia coli homolog is csrA.	multidrug	chromosome
S2_M1_000000165142	Bacteria	S237	2	1	479	1316	27	7.82132	4119453	Virilla	sul1	99.76	100	card	JF969163.1:1053-1893	Sul1 is a sulfonamide resistant dihydropteroate synthase of Gram-negative bacteria. It is linked to other resistance genes of class 1 integrons.	sulfonamide	chromosome
S2_M1_000000350233	Bacteria	S237	2	1	1564	2379	8	2.37991	4119453	Virilla	sul2	100	99.02	card	AY055428.1:21084-20268	Sul2 is a sulfonamide resistant dihydropteroate synthase of Gram-negative bacteria usually found on small plasmids.	sulfonamide	chromosome
S2_M1_000000561355	Bacteria	S237	2	1	95	442	3	2.09268	4119453	Virilla	qacEdelta1	100	100	card	U49101.1:1490-1838	QacEdelta1 is a resistance gene conferring resistance to antiseptics. It is different from QacE only at the 3'-terminus.	QAC	chromosome
S3_M1_000000013223	Moraxella osloensis	S238	3	1	9010	10731	50	3.78636	7668574	Virilla	ICR-Mo	100	94.42	card	NZ_CP014234.1:1701629-1703306	A chromosomally-encoded colistin resistance phosphoethanolamine (PEtN) transferase of Moraxella osloensis. ICR-Mo represents the closest known ortholog to the colistin resistance MCR-1 and MCR-2 PEtN transferases.	colistin	chromosome
S3_M1_000000018516	Pseudomonas alcaligenes	S238	3	1	616	955	2	0.767073	7668574	Virilla	YajC	99.41	84.71	card	VAOQ01003483.1:0-339	YajC interacts with the AcrAB-TolC efflux pump in a way that in uncharacterized but is shown to grant increased fitness in the presence of linezolid rifampicin and vancomycin.	multidrug	chromosome
S3_M1_000000062018	Halothiobacillus sp. LS2	S238	3	1	47	210	1	0.795136	7668574	Virilla	rsmA	88.17	82.93	card	AF061757.1:834-1020	rsmA is a gene that regulates virulence of Pseudomonas aeruginosa. However its negative effect on MexEF-OprN overexpression has been noted to confer resistance to various antibiotics. It's Escherichia coli homolog is csrA.	multidrug	chromosome
S3_M1_000000090026	Gammaproteobacteria	S238	3	1	968	2155	128	14.0501	7668574	Virilla	tet(39)	100	100	card	AY743590.1:0-1188	Tet39 is a tetracycline efflux pump found in Gram-negative bacteria including Brevundimonas Stenotrophomonas Enterobacter Alcaligenes Acinetobacter and Providencia.	tetracycline	chromosome
S3_M1_000000101268	Gammaproteobacteria	S238	3	1	81	662	0	0	7668574	Virilla	AAC(6')-IIc	100	100	card	AF162771.1:61-643	AAC(6')-IIc is an aminoglycoside acetyltransferase encoded by plasmids and integrons in E. cloacae.	aminoglycoside	chromosome
S3_M1_000000142067	Gammaproteobacteria	S238	3	1	37	1266	40	4.24073	7668574	Virilla	mef(B)	100	96.91	card	FJ196385.1:12313-11083	mef(B) is a macrolide efflux gene located in the vicinity of sul3 in Escherichia coli. There is also a mefB found in Streptococcus agalactiae that confers resistance to macrolides.	macrolide	chromosome
S3_M1_000000186134	Shinella sp. XGS7	S238	3	1	1313	2194	29	4.28761	7668574	Virilla	PAU-1	100	99.32	card	NG_065882.1:30-912	PAU-1 is a PAU beta-lactamase.	beta-lactam	chromosome
S3_M1_000000258284	Bacteria	S238	3	1	1070	1873	133	21.5715	7668574	Virilla	APH(3'')-Ib	100	99.88	card	AF313472.2:15593-16397	APH(3'')-Ib is an aminoglycoside phosphotransferase encoded by plasmids transposons integrative conjugative elements and chromosomes in Enterobacteriaceae and Pseudomonas spp.	aminoglycoside	plasmid
S3_M1_000000258284	Bacteria	S238	3	1	234	1070	150	23.3696	7668574	Virilla	APH(6)-Id	100	99.88	card	AF024602.1:3155-3992	APH(6)-Id is an aminoglycoside phosphotransferase encoded by plasmids integrative conjugative elements and chromosomal genomic islands in K. pneumoniae Salmonella spp. E. coli Shigella flexneri Providencia alcalifaciens Pseudomonas spp. V. cholerae Edwardsiella tarda Pasteurella multocida and Aeromonas bestiarum.	aminoglycoside	plasmid
S3_M1_000000284070	Bacteria	S238	3	1	821	1987	33	3.68747	7668574	Virilla	tet(X)	100	99.83	card	M37699.1:585-1752	Tet(X) is a flavin-dependent monooxygenase conferring resistance to tetracycline antibiotics. Tet(X) hydroxylates position 11a of the tetraketide group thus inactivating the antibiotic.	tetracycline	chromosome
S3_M1_000000290092	Pseudomonas alcaligenes	S238	3	1	27	631	7	1.50879	7668574	Virilla	Pseudomonas_aeruginosa_CpxR	88.64	84.4	card	LT673656.1:1885022-1884344	CpxR is directly involved in activation of expression of RND efflux pump MexAB-OprM in P. aeruginosa. CpxR is required to enhance mexAB-oprM expression and drug resistance in the absence of repressor MexR.	multidrug	chromosome
S3_M1_000000319581	Stutzerimonas stutzeri	S238	3	1	484	669	4	2.80435	7668574	Virilla	rsmA	100	83.87	card	AF061757.1:834-1020	rsmA is a gene that regulates virulence of Pseudomonas aeruginosa. However its negative effect on MexEF-OprN overexpression has been noted to confer resistance to various antibiotics. It's Escherichia coli homolog is csrA.	multidrug	chromosome
S3_M1_000000319621	Aeromonas caviae	S238	3	1	682	1476	9	1.47625	7668574	Virilla	OXA-504	100	98.62	card	NG_049782.1:0-795	OXA-504 is a OXA beta-lactamase.	beta-lactam	chromosome
S3_M1_000000342605	Yangia pacifica	S238	3	1	1429	2310	49	7.24457	7668574	Virilla	RCP-1	100	100	card	X15791.1:1375-2257	RCP is a class A beta-lactamase found in Rhodopseudomonas capsulata.	beta-lactam	plasmid
S3_M1_000000373468	Enterobacter mori	S238	3	1	1	315	2	0.827951	7668574	Virilla	marA	82.03	86.67	card	AP009048.1:1621287-1621671	In the presence of antibiotic stress E. coli overexpresses the global activator protein MarA which besides inducing MDR efflux pump AcrAB also down- regulates synthesis of the porin OmpF.	multidrug	chromosome
S3_M1_000000380591	Pseudomonadota	S238	3	1	776	1108	29	11.3564	7668574	Virilla	qacL	100	91.29	card	DQ149925.1:188-521	A subunit of the qac multidrug efflux pump in Vibrio cholerae.	QAC	chromosome
S3_M1_000000403005	Riemerella anatipestifer	S238	3	1	466	1692	12	1.27533	7668574	Virilla	EreD	100	99.19	card	KP265721.1:331-1558	EreD is an erythromycin esterase protein.	macrolide	chromosome
S3_M1_000000404847	Bacteria	S238	3	1	451	1290	251	38.9655	7668574	Virilla	sul1	100	100	card	JF969163.1:1053-1893	Sul1 is a sulfonamide resistant dihydropteroate synthase of Gram-negative bacteria. It is linked to other resistance genes of class 1 integrons.	sulfonamide	chromosome
S3_M1_000000404847	Bacteria	S238	3	1	110	457	82	30.727	7668574	Virilla	qacEdelta1	100	100	card	U49101.1:1490-1838	QacEdelta1 is a resistance gene conferring resistance to antiseptics. It is different from QacE only at the 3'-terminus.	QAC	chromosome
S3_M1_000000444032	Chryseobacterium indologenes	S238	3	1	236	1036	15	2.44199	7668574	Virilla	ErmF	100	99.5	card	M17124.1:1181-1982	ErmF confers the MLSb phenotype.	MLS	chromosome
S3_M1_000000447667	Pseudomonadota	S238	3	1	137	716	12	2.69798	7668574	Virilla	AAC(6')-Ib9	94.77	100	card	AF043381.1:251-863	AAC(6')-Ib9 is an integron-encoded aminoglycoside acetyltransferase in P. aeruginosa.	aminoglycoside	chromosome
S3_M1_000000449209	Pseudomonadota	S238	3	1	1921	3396	314	27.7414	7668574	Virilla	msrE	100	100	card	EU294228.1:21241-22717	MsrE is an ABC-F subfamily protein expressed to Klebsiella pneumoniae that confers resistance to erythromycin and streptogramin B antibiotics. It is associated with plasmid DNA. It is also 100% identical to ABC-F type ribosomal protection protein Msr(E) which is in multiple species.	macrolide-streptogramin	plasmid
S3_M1_000000449209	Pseudomonadota	S238	3	1	981	1865	200	29.4695	7668574	Virilla	mphE	100	100	card	DQ839391.1:13757-12872	mphE is a macrolide phosphotransferase and resistance gene identified on a plasmid pRSB105.	macrolide	plasmid
S3_M1_000000498637	Pseudomonadaceae	S238	3	1	47	388	4	1.52517	7668574	Virilla	YajC	100	85.38	card	VAOQ01003483.1:0-339	YajC interacts with the AcrAB-TolC efflux pump in a way that in uncharacterized but is shown to grant increased fitness in the presence of linezolid rifampicin and vancomycin.	multidrug	chromosome
S3_M1_000000510152	Gammaproteobacteria	S238	3	1	454	1110	8	1.58785	7668574	Virilla	QnrS2	100	100	card	DQ485530.1:0-657	QnrS2 is a plasmid-mediated quinolone resistance protein found in Salmonella enterica.	fluoroquinolone	chromosome
S3_M1_000000513913	Gammaproteobacteria	S238	3	1	94	957	78	11.7724	7668574	Virilla	GES-14	100	99.88	card	GU207844.1:0-864	GES-14 is a beta-lactamase found in Acinetobacter baumannii.	beta-lactam	chromosome
S3_M1_000000515604	Gammaproteobacteria	S238	3	1	180	977	51	8.33398	7668574	Virilla	aadA7	100	99.5	card	AB114632.1:655-1453	aadA7 is an integron-encoded aminoglycoside nucleotidyltransferase gene in V. fluvialis P. aeruginosa E. coli V. cholerae and S. enterica.	aminoglycoside	chromosome
S3_M1_000000524562	Enterobacter kobei	S238	3	1	83	871	71	11.7346	7668574	Virilla	aadA5	100	99.62	card	AF137361.1:63-852	aadA5 is an aminoglycoside nucleotidyltransferase gene encoded by plasmids transposons and integrons in E. coli K. pneumoniae Kluyvera georgiana P. aeruginosa and E. cloacae.	aminoglycoside	chromosome
S3_M1_000000535066	Bacteroidota	S238	3	1	35	898	67	10.1122	7668574	Virilla	aadS	100	99.65	card	M72415.1:1120-1984	A novel Tn4551 streptomycin-resistance gene that was phenotypically silent in wild-type Bacteroides- expression could be activated by a trans-acting chromosomal mutation.	aminoglycoside	chromosome
S3_M1_000000567038	Luteimonas sp. YGD11-2	S238	3	1	21	352	2	0.785556	7668574	Virilla	qacL	99.7	80.42	card	DQ149925.1:188-521	A subunit of the qac multidrug efflux pump in Vibrio cholerae.	QAC	chromosome
S3_M1_000000576715	Enterobacteriaceae	S238	3	1	1	406	4	1.28475	7668574	Virilla	H-NS	98.07	87.93	card	BA000007.3:1738104-1737690	H-NS is a histone-like protein involved in global gene regulation in Gram-negative bacteria. It is a repressor of the membrane fusion protein genes acrE mdtE and emrK as well as nearby genes of many RND-type multidrug exporters.	multidrug	chromosome
S3_M1_000000578761	Aeromonas	S238	3	1	784	1584	42	6.83758	7668574	Virilla	OXA-732	100	100	card	NG_061615.1:100-901	OXA-732 is a OXA beta-lactamase.	beta-lactam	chromosome
S3_M1_000000583773	Flavobacteriales	S238	3	1	1448	2231	15	2.49494	7668574	Virilla	LnuH	100	81.5	card	NC_020125.1:1862223-1861440	LnuH is a lincosamide nucleotidyltransferase transferase.	lincosamide	chromosome
S3_M1_000000656774	Pseudomonadota	S238	3	1	181	960	54	9.02785	7668574	Virilla	aadA2	100	99.87	card	AF156486.1:5012-5792	aadA2 is an aminoglycoside nucleotidyltransferase gene encoded by plasmids and integrons in K. pneumoniae Salmonella spp. Corynebacterium glutamicum C. freundii and Aeromonas spp.	aminoglycoside	chromosome
S3_M1_000000672183	Escherichia coli	S238	3	1	725	1405	5	0.957433	7668574	Virilla	QnrB5	100	99.12	card	DQ303919.1:0-681	QnrB5 is a plasmid-mediated quinolone resistance protein found in Salmonella enterica.	fluoroquinolone	chromosome
S3_M1_000000680709	Pseudomonadota	S238	3	1	1	1201	8	0.868625	7668574	Virilla	tet(A)	94.2	99.33	card	AF534183.1:2970-4245	TetA is a tetracycline efflux pump found in many species of Gram-negative bacteria.	tetracycline	chromosome
S3_M1_000000702720	Oscillatoria nigro-viridis PCC 7112	S238	3	1	1	847	1	0.153958	7668574	Virilla	TLA-1	89.63	99.06	card	AF148067.1:213-1158	TLA-1 is a beta-lactamase found in plasmids of clinical isolates of Escherichia coli strain R170 in Latin America. It preferentially hydrolyzed cephaloridine cefotaxime cephalothin benzylpenicillin and ceftazidime. The enzyme was markedly inhibited by sulbactam tazobactam and clavulanic acid.	beta-lactam	chromosome
S3_M1_000000721919	Brucella anthropi	S238	3	1	86	1174	33	3.95159	7668574	Virilla	tet(G)	92.6	93.85	card	AF133139.1:0-1176	TetG is a tetracycline efflux protein found in Gram-negative bacteria. The encoding gene is found in both chromosomal and plasmid DNA where it is frequently linked to the floR sul1 and cmlA9 genes which encode proteins that can confer florfenicol/chloramphenicol sulfamethoxazole and chloramphenicol resistance respectively.	tetracycline	chromosome
S3_M1_000000740307	Bacteria	S238	3	1	1204	2394	124	13.5767	7668574	Virilla	tet(C)	100	99.92	card	AY043299.1:5175-3984	Tet(C) is a tetracycline efflux pump found in many species of Gram-negative bacteria. It is typically found in plasmid DNA.	tetracycline	chromosome
S3_M1_000000776143	Ralstonia insidiosa	S238	3	1	152	957	11	1.77968	7668574	Virilla	AER-1	88.09	85.48	card	U14748.1:324-1239	AER-1 is a beta-lactamase found in Aeromonas hydrophila.	beta-lactam	chromosome
S3_M1_000000791126	Dysgonomonas sp. HDW5A	S238	3	1	1	695	8	1.50103	7668574	Virilla	LnuH	88.38	80.17	card	NC_020125.1:1862223-1861440	LnuH is a lincosamide nucleotidyltransferase transferase.	lincosamide	chromosome
S3_M1_000000851795	Enterobacterales	S238	3	1	741	1373	3	0.618021	7668574	Virilla	CRP	100	88.78	card	AP009048.1:4154296-4153663	CRP is a global regulator that represses MdtEF multidrug efflux pump expression.	multidrug	chromosome
S3_M1_000000871161	Weeksellaceae	S238	3	1	731	1954	85	9.05572	7668574	Virilla	mef(C)	100	99.92	card	AB571865.1:145536-144312	mef(C) is a macrolide efflux gene isolated from a plasmid in Photobacterium damselae.	macrolide-tetracycline	chromosome
S3_M1_000000871161	Weeksellaceae	S238	3	1	1	726	43	7.72356	7668574	Virilla	mphG	82.03	99.86	card	AB571865.1:144308-143423	The mphG gene encodes a macrolide 2'-phosphotransferase found in Photobacterium damselae sharing sequence similarity to mphA in E. coli.	macrolide	chromosome
S3_M1_000000876289	Azotobacter vinelandii	S238	3	1	373	714	15	5.7194	7668574	Virilla	YajC	100	84.5	card	VAOQ01003483.1:0-339	YajC interacts with the AcrAB-TolC efflux pump in a way that in uncharacterized but is shown to grant increased fitness in the presence of linezolid rifampicin and vancomycin.	multidrug	chromosome
S3_M1_000000903385	Acinetobacter	S238	3	1	929	1753	25	3.95159	7668574	Virilla	OXA-333	100	99.52	card	KF203107.1:0-825	OXA-333 is a beta-lactamase. Name originally from the historical Lahey list of beta-lactamases some of which did not include sequence data.	beta-lactam	chromosome
S3_M1_000000918256	Pseudomonadota	S238	3	1	473	1300	129	20.3163	7668574	Virilla	OXA-2	100	100	card	X07260.1:700-1528	OXA-2 is a beta-lactamase found in the Enterobacteriaceae family.	beta-lactam	chromosome
S3_M1_000000933985	Bacteria	S238	3	1	83	874	81	13.3366	7668574	Virilla	aadA	100	99.5	card	AF550679.1:81768-80976	ANT(3'')-Ia is an aminoglycoside nucleotidyltransferase gene encoded by plasmids transposons integrons in Enterobacteriaceae A. baumannii P. aeruginosa and Vibrio cholerae.	aminoglycoside	chromosome
S3_M1_000000946872	Bacillota	S238	3	1	1	1103	18	2.12805	7668574	Virilla	mel	90.56	90.21	card	AF227521.1:3269-4487	Mel a homolog of MsrA is an ABC-F subfamily protein associated with macrolide resistance. It is expressed on the same operon as mefA and mefE both MFS-type efflux proteins that confer macrolide resistance.	macrolide-streptogramin	chromosome
S3_M1_000000952518	Lactococcus	S238	3	1	5042	5787	4	0.699208	7668574	Virilla	ErmB	99.87	99.06	card	AF242872.1:2131-2878	ErmB confers the MLSb phenotype. Similar to ErmC expression of ErmB is inducible by erythromycin. The leader peptide causes attenuation of the mRNA and stabilizes the structure preventing further translation. When erythromycin is present it binds the leader peptide causing a change in conformation allowing for the expression of ErmB.	MLS	plasmid
S3_M1_000000954413	Jejubacter calystegiae	S238	3	1	255	838	1	0.223292	7668574	Virilla	CRP	91	80.72	card	AP009048.1:4154296-4153663	CRP is a global regulator that represses MdtEF multidrug efflux pump expression.	multidrug	chromosome
S3_M1_000000958731	Aeromonas hydrophila	S238	3	1	1	668	4	0.780852	7668574	Virilla	NPS-1	85.31	99.7	card	AY027589.1:45-828	NPS-1 is a plasmid-encoded class D beta-lactamases identified from two Pseudomonas aeruginosa isolates in 1986.	beta-lactam	chromosome
S3_M1_000001053696	Bacteria	S238	3	1	1	722	9	1.62551	7668574	Virilla	mphG	81.58	87.81	card	AB571865.1:144308-143423	The mphG gene encodes a macrolide 2'-phosphotransferase found in Photobacterium damselae sharing sequence similarity to mphA in E. coli.	macrolide	chromosome
S3_M1_000001071721	Escherichia coli	S238	3	1	45	850	22	3.55937	7668574	Virilla	aadA10	96.64	99.88	card	U37105.2:2806-3640	aadA10 is a aminoglycoside nucleotidyltransferase gene encoded by plasmids in P. aeruginosa.	aminoglycoside	chromosome
S3_M1_000001071748	Acinetobacter dispersus	S238	3	1	10	726	2	0.363744	7668574	Virilla	ANT(3'')-IIc	90.87	87.45	card	AYEQ01000163.1:124807-124018	ANT(3'')-IIc is a aminoglycoside nucleotidyltransferase identified in Acinetobacter spp. via horizontal gene transfer mechanisms.	aminoglycoside	chromosome
S3_M1_000001105058	Gammaproteobacteria	S238	3	1	415	580	5	3.92778	7668574	Virilla	rsmA	89.25	80.12	card	AF061757.1:834-1020	rsmA is a gene that regulates virulence of Pseudomonas aeruginosa. However its negative effect on MexEF-OprN overexpression has been noted to confer resistance to various antibiotics. It's Escherichia coli homolog is csrA.	multidrug	chromosome
S3_M1_000001130929	Bacteria	S238	3	1	33	878	19	2.92866	7668574	Virilla	aadA11	100	100	card	AY758206.1:2743-3589	aadA11 is an integron-encoded aminoglycoside nucleotidyltransferase gene in E. coli and P. aeruginosa.	aminoglycoside	chromosome
S3_M1_000001138496	Thermomonas	S238	3	1	105	260	3	2.50774	7668574	Virilla	rsmA	83.87	81.41	card	AF061757.1:834-1020	rsmA is a gene that regulates virulence of Pseudomonas aeruginosa. However its negative effect on MexEF-OprN overexpression has been noted to confer resistance to various antibiotics. It's Escherichia coli homolog is csrA.	multidrug	chromosome
S3_M1_000001139062	Acinetobacter gyllenbergii	S238	3	1	578	1366	9	1.48748	7668574	Virilla	aadA27	100	98.1	card	LN873256.1:4027-3238	Small mobilizable plasmid pALWED1.8 containing a novel variant of the streptomycin/spectinomycin resistance gene.	aminoglycoside	chromosome
S3_M1_000001157938	Methylomonas	S238	3	1	216	1130	20	2.85032	7668574	Virilla	AER-1	100	95.96	card	U14748.1:324-1239	AER-1 is a beta-lactamase found in Aeromonas hydrophila.	beta-lactam	chromosome
S3_M1_000001167596	Bacteria	S238	3	1	176	1390	27	2.89783	7668574	Virilla	cmlA9	100	99.67	card	AY963803.6:24823-26038	cmlA9 is a Major Facilitator Superfamily efflux gene that is found in Salmonella enterica.	phenicol	chromosome
S3_M1_000001208897	Pseudomonas alcaligenes	S238	3	1	686	871	10	7.01088	7668574	Virilla	rsmA	100	84.95	card	AF061757.1:834-1020	rsmA is a gene that regulates virulence of Pseudomonas aeruginosa. However its negative effect on MexEF-OprN overexpression has been noted to confer resistance to various antibiotics. It's Escherichia coli homolog is csrA.	multidrug	chromosome
S3_M1_000001224258	Shinella sp. XGS7	S238	3	1	1961	2837	10	1.48691	7668574	Virilla	PAU-1	99.43	80.62	card	NG_065882.1:30-912	PAU-1 is a PAU beta-lactamase.	beta-lactam	chromosome
S3_M1_000001274172	Pseudomonadota	S238	3	1	347	679	54	21.1463	7668574	Virilla	qacL	100	99.7	card	DQ149925.1:188-521	A subunit of the qac multidrug efflux pump in Vibrio cholerae.	QAC	chromosome
S3_M1_000001328252	Berryella intestinalis	S238	3	1	187	2106	32	2.17337	7668574	Virilla	tet(W)	100	99.64	card	AJ222769.3:3686-5606	Tet(W) is a ribosomal protection protein. It is associated with both conjugative and non conjugative DNA and has been found strains of Clostridioides difficile.	tetracycline	chromosome
S3_M1_000001346298	Bacteria	S238	3	1	303	1118	102	16.3003	7668574	Virilla	sul2	100	100	card	AY055428.1:21084-20268	Sul2 is a sulfonamide resistant dihydropteroate synthase of Gram-negative bacteria usually found on small plasmids.	sulfonamide	chromosome

## Sheet: Table S4
Table S4: Description of sampling sites and design
Sampling Site	Coordinates	Elevation (m a.s.l.)	Land Use	Sample Type	Analysis performed
				Water	qPCR of ARGs
					Physicochemical analysis
			Cattle farming, plant cultivation, and forestry		Microbiological analysis
1	9°59′9″N, 83°56′35″W	2020		Sediment	qPCR of ARGs
					Metagenomic analysis of ARGs
				Water	qPCR of ARGs
					Physicochemical analysis
		1185	Residential, commercial, urban		Microbiological analysis
2	9°57′47″N, 84°5′51″W			Sediment	qPCR of ARGs
					Metagenomic analysis of ARGs
				Water	qPCR of ARGs
			Urban, industrial; downstream of SJ-WWTP		Physicochemical analysis
3	9°56′46″N, 84°13′22″W	720			Microbiological analysis
				Sediment	qPCR of ARGs
					Metagenomic analysis of ARGs

## Sheet: Table S5
Table S5: DAILY PRECIPITACION DATA (REF:ERA5-Land reanalysis dataset, developed by the European Centre for Medium-Range Weather Forecasts (ECMWF) as part of the Copernicus Climate Change Service (C3S). ERA5-Land provides high-resolution (~9 km) terrestrial climate variables based on observational data and model assimilation
Date	Daily_total_precipitation_mm	Dewpoint_temperature_2m_mean	Relative_humidity	Site
2021-11-01	95.3835	15.4323	97.9215	Coronado
2021-11-02	62.7365	14.989	95.4828	Coronado
2021-11-03	10.1587	12.7121	83.8	Coronado
2021-11-04	4.38955	14.113	89.0411	Coronado
2021-11-05	4.4343	15.3223	92.5225	Coronado
2021-11-06	13.3642	15.7142	96.2618	Coronado
2021-11-07	15.5964	15.7225	97.0457	Coronado
2021-11-08	15.8591	13.7672	89.8598	Coronado
2021-11-09	65.0051	14.8092	98.0974	Coronado
2021-11-10	66.5226	14.0173	94.1893	Coronado
2021-11-11	22.2447	13.2165	87.711	Coronado
2021-11-12	3.1642	13.4448	85.1082	Coronado
2021-11-13	0.354877	11.6342	77.5905	Coronado
2021-11-14	0.271463	12.4441	81.9037	Coronado
2021-11-15	2.1772	13.3852	85.2631	Coronado
2021-11-16	2.19186	12.5062	80.7023	Coronado
2021-11-17	6.36383	13.8385	87.2973	Coronado
2021-11-18	6.39289	13.6513	85.9732	Coronado
2021-11-19	2.37282	13.2866	84.7146	Coronado
2021-11-20	2.38707	12.8669	83.1104	Coronado
2021-11-21	1.35269	13.0198	81.2019	Coronado
2021-11-22	5.46866	14.0629	90.4356	Coronado
2021-11-23	8.54593	13.7548	94.7894	Coronado
2021-11-24	9.02957	11.7995	81.1776	Coronado
2021-11-25	1.85134	13.4835	87.4538	Coronado
2021-11-26	1.82887	13.5123	85.4508	Coronado
2021-11-27	2.10008	13.0809	84.8856	Coronado
2021-11-28	7.53845	14.0488	92.7921	Coronado
2021-11-29	29.7986	15.0818	98.6706	Coronado
2021-11-30	46.5296	14.7021	97.938	Coronado
2022-04-01	2.62029	14.0011	82.7393	Coronado
2022-04-02	2.91475	13.4101	79.8731	Coronado
2022-04-03	4.87582	13.7898	82.9903	Coronado
2022-04-04	13.3905	15.2928	91.111	Coronado
2022-04-05	13.5592	15.6021	92.5224	Coronado
2022-04-06	5.60504	14.6937	84.2501	Coronado
2022-04-07	2.0555	13.6581	78.1946	Coronado
2022-04-08	2.97269	14.3937	84.4142	Coronado
2022-04-09	16.9412	14.6439	93.1922	Coronado
2022-04-10	17.1663	13.3917	87.6184	Coronado
2022-04-11	2.37075	12.5578	78.4522	Coronado
2022-04-12	0.721016	11.0998	73.6694	Coronado
2022-04-13	2.3108	13.4905	82.9646	Coronado
2022-04-14	5.53115	15.0899	89.0537	Coronado
2022-04-15	5.7603	15.0227	88.5152	Coronado
2022-04-16	5.45609	14.8953	88.3292	Coronado
2022-04-17	5.28823	13.4026	82.6841	Coronado
2022-04-18	2.26051	13.1261	79.0935	Coronado
2022-04-19	2.02005	12.2051	76.9612	Coronado
2022-04-20	2.10055	11.954	78.387	Coronado
2022-04-21	1.7602	12.0867	78.2118	Coronado
2022-04-22	6.54234	13.8357	86.1097	Coronado
2022-04-23	9.1661	14.7128	90.8156	Coronado
2022-04-24	14.6871	14.1373	86.5971	Coronado
2022-04-25	20.9463	15.5464	95.5658	Coronado
2022-04-26	18.3469	15.1578	92.4478	Coronado
2022-04-27	9.05662	15.8488	94.9548	Coronado
2022-04-28	15.0565	15.44	94.4314	Coronado
2022-04-29	15.0497	15.324	93.7707	Coronado
2022-04-30	14.4134	16.0659	96.221	Coronado
2022-08-01	3.54869	12.9899	81.4063	Coronado
2022-08-02	67.8176	15.2812	96.3152	Coronado
2022-08-03	70.347	14.8987	97.2239	Coronado
2022-08-04	50.5902	14.7365	94.5852	Coronado
2022-08-05	10.3774	15.2525	95.0781	Coronado
2022-08-06	16.7977	15.1069	97.0947	Coronado
2022-08-07	17.3773	14.9833	93.3507	Coronado
2022-08-08	11.6863	15.639	94.6768	Coronado
2022-08-09	9.91301	14.8354	86.9202	Coronado
2022-08-10	4.34054	14.7611	88.7191	Coronado
2022-08-11	16.8147	15.531	92.3168	Coronado
2022-08-12	17.2162	15.7345	96.0041	Coronado
2022-08-13	16.9101	15.5683	93.7134	Coronado
2022-08-14	13.2917	15.181	89.11	Coronado
2022-08-15	5.40036	14.8599	89.7808	Coronado
2022-08-16	10.9094	14.7011	92.2794	Coronado
2022-08-17	12.2134	15.702	91.7799	Coronado
2022-08-18	12.3152	14.0754	83.3937	Coronado
2022-08-19	2.46418	14.4357	85.4946	Coronado
2022-08-20	2.49655	13.0867	78.3898	Coronado
2022-08-21	2.2262	14.2643	85.7885	Coronado
2022-08-22	2.50813	13.3492	84.3806	Coronado
2022-08-23	9.825	14.3542	90.3069	Coronado
2022-08-24	16.2449	15.0031	94.3953	Coronado
2022-08-25	17.1165	14.9771	91.5514	Coronado
2022-08-26	10.5083	14.68	87.029	Coronado
2022-08-27	12.8741	14.8022	90.1037	Coronado
2022-08-28	12.9317	14.2171	88.5934	Coronado
2022-08-29	15.3399	14.9539	95.9822	Coronado
2022-08-30	20.1447	15.1141	94.6066	Coronado
2022-08-31	21.4828	15.5296	91.3964	Coronado
2021-11-01	67.5967	18.2259	96.9101	Tibas
2021-11-02	30.3753	17.9813	92.73	Tibas
2021-11-03	7.03605	16.0144	83.2513	Tibas
2021-11-04	7.66382	17.4659	91.2842	Tibas
2021-11-05	7.86338	18.0792	92.6862	Tibas
2021-11-06	17.7759	19.345	96.5459	Tibas
2021-11-07	18.6743	18.5761	94.2075	Tibas
2021-11-08	13.2436	17.2158	86.6224	Tibas
2021-11-09	30.7792	17.7425	93.4299	Tibas
2021-11-10	31.4161	17.4662	94.5735	Tibas
2021-11-11	16.5747	16.517	87.2693	Tibas
2021-11-12	2.45926	16.7302	82.5131	Tibas
2021-11-13	1.16335	15.1115	76.3354	Tibas
2021-11-14	0.917322	15.9054	80.0488	Tibas
2021-11-15	0.964265	16.8632	83.737	Tibas
2021-11-16	1.42987	15.9671	78.7522	Tibas
2021-11-17	4.24335	16.864	85.9023	Tibas
2021-11-18	4.25538	17.0516	84.9167	Tibas
2021-11-19	1.53498	16.7494	82.5508	Tibas
2021-11-20	1.56571	16.8466	84.0083	Tibas
2021-11-21	1.34199	16.6621	81.2332	Tibas
2021-11-22	6.03732	17.1675	88.3357	Tibas
2021-11-23	6.16477	16.9864	93.5246	Tibas
2021-11-24	4.91907	15.378	82.0947	Tibas
2021-11-25	4.4045	16.6904	86.3472	Tibas
2021-11-26	4.40174	16.8172	83.9733	Tibas
2021-11-27	1.17342	16.7848	83.8704	Tibas
2021-11-28	4.44133	17.1159	88.6759	Tibas
2021-11-29	18.2147	18.2564	97.0017	Tibas
2021-11-30	24.7667	18.1341	95.1546	Tibas
2022-04-01	2.14487	17.1354	76.5089	Tibas
2022-04-02	2.2545	16.3604	72.7333	Tibas
2022-04-03	7.12045	16.9732	77.743	Tibas
2022-04-04	18.9929	18.3071	88.6626	Tibas
2022-04-05	18.7449	18.6326	91.2656	Tibas
2022-04-06	9.43331	17.933	84.1807	Tibas
2022-04-07	2.81624	16.5405	74.6625	Tibas
2022-04-08	1.97897	17.2285	78.8506	Tibas
2022-04-09	5.1811	17.7381	87.3478	Tibas
2022-04-10	5.30512	16.5902	82.4329	Tibas
2022-04-11	1.00315	15.4669	72.5508	Tibas
2022-04-12	0.545415	13.7468	66.4472	Tibas
2022-04-13	1.74461	16.3216	75.834	Tibas
2022-04-14	2.46615	17.6334	81.9179	Tibas
2022-04-15	2.55486	17.9571	82.0537	Tibas
2022-04-16	5.62287	17.7422	82.7645	Tibas
2022-04-17	5.65299	16.5568	77.7249	Tibas
2022-04-18	1.39819	16.4041	74.6858	Tibas
2022-04-19	1.45992	15.3599	71.4595	Tibas
2022-04-20	1.38076	15.2824	72.7598	Tibas
2022-04-21	1.26816	15.3884	75.2567	Tibas
2022-04-22	2.9961	16.8187	84.1279	Tibas
2022-04-23	6.25349	17.3248	86.0114	Tibas
2022-04-24	7.89714	17.2766	84.976	Tibas
2022-04-25	14.0871	18.4933	94.1359	Tibas
2022-04-26	15.1793	18.7682	92.6279	Tibas
2022-04-27	14.9192	19.129	94.0862	Tibas
2022-04-28	14.7657	18.5521	91.2662	Tibas
2022-04-29	14.8788	18.4829	92.3407	Tibas
2022-04-30	16.0511	19.131	96.0397	Tibas
2022-08-01	2.3115	16.6576	79.4274	Tibas
2022-08-02	67.7843	18.3482	94.5349	Tibas
2022-08-03	70.4699	18.23	97.3571	Tibas
2022-08-04	45.1434	17.8272	93.813	Tibas
2022-08-05	11.0874	18.4029	94.7596	Tibas
2022-08-06	21.2352	18.3983	97.1519	Tibas
2022-08-07	21.8255	18.1267	93.7963	Tibas
2022-08-08	17.3166	18.9787	94.9816	Tibas
2022-08-09	13.8778	17.9856	87.5582	Tibas
2022-08-10	6.4441	18.1199	88.3707	Tibas
2022-08-11	22.5906	18.4742	92.9925	Tibas
2022-08-12	27.3893	18.7289	97.0802	Tibas
2022-08-13	27.8948	18.5867	93.1868	Tibas
2022-08-14	14.7015	18.1376	89.7502	Tibas
2022-08-15	10.1963	18.0725	91.648	Tibas
2022-08-16	11.7304	18.0732	93.4238	Tibas
2022-08-17	15.4587	18.7658	94.0023	Tibas
2022-08-18	15.5135	17.6693	82.8443	Tibas
2022-08-19	4.0635	17.5047	83.1365	Tibas
2022-08-20	4.17582	16.5506	79.2562	Tibas
2022-08-21	1.82917	17.3	84.0812	Tibas
2022-08-22	5.19275	16.8821	84.8173	Tibas
2022-08-23	8.70727	17.9634	93.1906	Tibas
2022-08-24	10.3914	17.6785	92.8485	Tibas
2022-08-25	12.4982	18.5105	93.499	Tibas
2022-08-26	12.5204	18.2265	89.8938	Tibas
2022-08-27	27.8729	18.1783	92.7074	Tibas
2022-08-28	28.135	17.5703	90.4751	Tibas
2022-08-29	20.9784	18.3147	97.1139	Tibas
2022-08-30	21.8819	18.3968	95.6583	Tibas
2022-08-31	10.8513	18.1938	90.7571	Tibas
2021-11-01	71.3991	19.6373	97.845	Represa Brasilito de Mora
2021-11-02	30.2279	19.1423	92.8019	Represa Brasilito de Mora
2021-11-03	13.3937	17.6478	85.3214	Represa Brasilito de Mora
2021-11-04	10.3645	18.4735	91.8	Represa Brasilito de Mora
2021-11-05	10.7712	19.2113	92.7294	Represa Brasilito de Mora
2021-11-06	18.1699	20.4761	96.7359	Represa Brasilito de Mora
2021-11-07	19.1262	19.7917	94.6724	Represa Brasilito de Mora
2021-11-08	11.5494	18.6239	88.1192	Represa Brasilito de Mora
2021-11-09	30.1037	19.1443	94.1049	Represa Brasilito de Mora
2021-11-10	30.568	18.7616	94.6475	Represa Brasilito de Mora
2021-11-11	19.4867	17.8732	88.7941	Represa Brasilito de Mora
2021-11-12	4.91795	18.2599	85.0022	Represa Brasilito de Mora
2021-11-13	4.93089	16.759	81.228	Represa Brasilito de Mora
2021-11-14	2.75264	17.1872	81.5006	Represa Brasilito de Mora
2021-11-15	3.44283	18.1086	85.9409	Represa Brasilito de Mora
2021-11-16	12.1003	17.7516	81.7214	Represa Brasilito de Mora
2021-11-17	12.1273	18.3953	88.5657	Represa Brasilito de Mora
2021-11-18	9.93739	18.4021	86.9213	Represa Brasilito de Mora
2021-11-19	6.41807	18.4482	86.7899	Represa Brasilito de Mora
2021-11-20	6.49078	18.0886	85.1624	Represa Brasilito de Mora
2021-11-21	8.5934	18.2954	83.7873	Represa Brasilito de Mora
2021-11-22	10.0619	18.6376	89.702	Represa Brasilito de Mora
2021-11-23	10.1695	18.3247	93.075	Represa Brasilito de Mora
2021-11-24	5.71725	16.6484	82.5198	Represa Brasilito de Mora
2021-11-25	9.02202	17.9632	86.6659	Represa Brasilito de Mora
2021-11-26	9.02543	18.3582	85.9702	Represa Brasilito de Mora
2021-11-27	4.10877	18.0331	84.7281	Represa Brasilito de Mora
2021-11-28	9.16871	18.58	89.336	Represa Brasilito de Mora
2021-11-29	20.9818	19.5729	96.93	Represa Brasilito de Mora
2021-11-30	29.2311	19.357	95.4241	Represa Brasilito de Mora
2022-04-01	2.84454	18.4923	78.788	Represa Brasilito de Mora
2022-04-02	2.64739	17.7113	73.9032	Represa Brasilito de Mora
2022-04-03	4.87217	18.3638	79.2517	Represa Brasilito de Mora
2022-04-04	15.1876	19.1767	87.0037	Represa Brasilito de Mora
2022-04-05	15.261	19.787	91.5398	Represa Brasilito de Mora
2022-04-06	8.10899	19.2609	85.3143	Represa Brasilito de Mora
2022-04-07	7.14442	17.9914	76.4962	Represa Brasilito de Mora
2022-04-08	3.74323	18.6528	80.3326	Represa Brasilito de Mora
2022-04-09	11.4645	19.0462	86.6406	Represa Brasilito de Mora
2022-04-10	11.5812	17.9518	81.8917	Represa Brasilito de Mora
2022-04-11	2.46825	17.0443	73.5407	Represa Brasilito de Mora
2022-04-12	1.12696	15.3295	67.7584	Represa Brasilito de Mora
2022-04-13	1.37578	17.5761	75.37	Represa Brasilito de Mora
2022-04-14	2.71245	18.8927	81.3258	Represa Brasilito de Mora
2022-04-15	2.97498	19.1599	82.0186	Represa Brasilito de Mora
2022-04-16	4.93403	18.9564	82.3319	Represa Brasilito de Mora
2022-04-17	5.07528	17.8351	78.3875	Represa Brasilito de Mora
2022-04-18	3.33081	17.9163	77.5112	Represa Brasilito de Mora
2022-04-19	3.47624	17.1169	75.5624	Represa Brasilito de Mora
2022-04-20	2.40287	16.7909	74.9553	Represa Brasilito de Mora
2022-04-21	1.41056	16.9733	78.343	Represa Brasilito de Mora
2022-04-22	2.92502	18.1536	85.5428	Represa Brasilito de Mora
2022-04-23	4.6413	18.5438	86.9925	Represa Brasilito de Mora
2022-04-24	6.06327	18.3777	84.6029	Represa Brasilito de Mora
2022-04-25	10.0936	19.5839	93.4338	Represa Brasilito de Mora
2022-04-26	12.0781	19.7624	92.1449	Represa Brasilito de Mora
2022-04-27	13.4945	20.2454	92.9011	Represa Brasilito de Mora
2022-04-28	15.4559	19.7059	90.6425	Represa Brasilito de Mora
2022-04-29	14.9406	19.6287	91.8059	Represa Brasilito de Mora
2022-04-30	21.2765	20.336	95.6122	Represa Brasilito de Mora
2022-08-01	10.2474	18.1818	82.6077	Represa Brasilito de Mora
2022-08-02	73.35	19.754	96.518	Represa Brasilito de Mora
2022-08-03	76.8206	19.2395	96.204	Represa Brasilito de Mora
2022-08-04	42.7612	19.1374	94.4938	Represa Brasilito de Mora
2022-08-05	10.8136	19.4335	92.8969	Represa Brasilito de Mora
2022-08-06	27.5916	19.5631	96.9672	Represa Brasilito de Mora
2022-08-07	28.5403	19.2629	94.2362	Represa Brasilito de Mora
2022-08-08	18.6454	19.8929	94.6886	Represa Brasilito de Mora
2022-08-09	18.2332	19.4305	89.6603	Represa Brasilito de Mora
2022-08-10	18.3231	19.4765	90.2148	Represa Brasilito de Mora
2022-08-11	34.0472	19.847	93.698	Represa Brasilito de Mora
2022-08-12	34.4209	19.7897	96.7561	Represa Brasilito de Mora
2022-08-13	26.5839	19.6505	93.1795	Represa Brasilito de Mora
2022-08-14	11.8657	19.1294	89.7849	Represa Brasilito de Mora
2022-08-15	14.2792	19.2417	92.0126	Represa Brasilito de Mora
2022-08-16	14.5266	19.0018	92.722	Represa Brasilito de Mora
2022-08-17	12.4611	19.5322	92.3912	Represa Brasilito de Mora
2022-08-18	12.5043	19.0296	84.6803	Represa Brasilito de Mora
2022-08-19	7.47756	18.9658	85.5207	Represa Brasilito de Mora
2022-08-20	7.97737	17.9672	82.2203	Represa Brasilito de Mora
2022-08-21	5.36552	18.6767	86.0172	Represa Brasilito de Mora
2022-08-22	7.45291	18.3016	86.2382	Represa Brasilito de Mora
2022-08-23	10.4491	18.9661	93.1509	Represa Brasilito de Mora
2022-08-24	11.6306	18.7272	93.5864	Represa Brasilito de Mora
2022-08-25	12.0319	19.1539	92.2148	Represa Brasilito de Mora
2022-08-26	13.3193	19.4974	91.1035	Represa Brasilito de Mora
2022-08-27	30.2811	19.2622	92.0138	Represa Brasilito de Mora
2022-08-28	30.7335	18.8638	91.5337	Represa Brasilito de Mora
2022-08-29	18.6515	19.2901	96.3061	Represa Brasilito de Mora
2022-08-30	19.608	19.2884	94.6968	Represa Brasilito de Mora
2022-08-31	9.31286	19.2474	90.2219	Represa Brasilito de Mora

## Sheet: Table S6
Table S6. Primers sequence and amplification conditions for the detection of AMR genes by qPCR (reference: Barrantes-Jiménez et al. Water Research 2025. https://doi.org/10.1016/j.watres.2025.123553)
Gene	Primers and gBlock sequence*	Product size (bp)	Primer concentration (nM)	Tm (° C)	Amplification conditions	Reaction efficiency / R2	Reference
intI-1	qINT3: 5'-GCCGTGATCGAAATCCAGATCCT-3';	109	200	83,54	95 °C, 10 min	89, 24%	Xu L, Chen H, Canales M, Ciric L. Use of synthesized double-stranded gene fragments as qPCR standards for the quantification of antibiotic resistance genes. J Microbiol Methods. 2019;164:1–27
	qINT4: 5'-TTTCTGGAAGGCGAGCATCGTTTG-3'				40 cycles:	0,998
					95 °C 3 s
					60 °C 30 s
16S RNA	Bact1369F: 5'-CGGTGAATACGTTCYCGG-3';	142	450	83.3	95 °C, 2 min	0.8128	Xu L, Chen H, Canales M, Ciric L. Use of synthesized double-stranded gene fragments as qPCR standards for the quantification of antibiotic resistance genes. J Microbiol Methods. 2019;164:1–27
	Prok1492R: 5'-GGHTACCTTGTTACGACTT-3';				40 cycles:	0.995
					95 °C 5 s
					60 °C 30 s
sul-1	sulI-F: 5'-CACCGGAAACATCGCTGCA-3';	158	200	86.58	95 °C, 2 min	0.735	Xu L, Chen H, Canales M, Ciric L. Use of synthesized double-stranded gene fragments as qPCR standards for the quantification of antibiotic resistance genes. J Microbiol Methods. 2019;164:1–27
	sulI-R: 5'-AAGTTCCGCCGCAAGGCT-3'				40 cycles:	0.999
					95 °C 5 s
					60 °C 30 s
sul-2	Sul2-F: 5'-CTCCGATGGAGGCCGGTAT-3';	190	400	90.02	95 °C, 2 min	0.9534	Xu L, Chen H, Canales M, Ciric L. Use of synthesized double-stranded gene fragments as qPCR standards for the quantification of antibiotic resistance genes. J Microbiol Methods. 2019;164:1–27
	Sul2-R: 5'-GGGAATGCCATCTGCCTTGA-3'				40 cycles:	0.996
					95 °C 5 s
					60 °C 30 s
blaTEM	F:5'-CACTATTCTCAGAATGACTTGGT-3';	85	450	76.73	95 °C, 2 min	1.0292	Mukherjee M, Laird E, Gentry TJ, Brooks JP, Karthikeyan R. Increased Antimicrobial and Multidrug Resistance Downstream of Wastewater Treatment Plants in an Urban Watershed. Front Microbiol. 2021;12(May)
	R:5'-TGCATAATTCTCTTACTGTCATG-3'				40 cycles:	0.999
					95 °C 5 s
					60 °C 30 s
blaCTX-M	blaCTX-M-F: 5'-CTATGGCACCACCAACGATA-3';	103	450	83.45	95 °C, 2 min	0.9792	Xu L, Chen H, Canales M, Ciric L. Use of synthesized double-stranded gene fragments as qPCR standards for the quantification of antibiotic resistance genes. J Microbiol Methods. 2019;164:1–27
	blaCTX-M-R: 5'-ACGGCTTTCTGCCTTAGGTT-3'				40 cycles:	0.998
					95 °C 5 s
					60 °C 30 s
ermB	ermB1: 5'-CCGAACACTAGGGTTGCTC-3';	139	600	79.86	95 °C, 2 min	1.0409	Tolosi R, Carraro L, Laconi A, Piccirillo A. Optimization of five qPCR protocols toward the detection and the quantification of antimicrobial resistance genes in environmental samples. MethodsX [Internet]. 2021;8:101488. Available from: https://doi.org/10.1016/j.mex.2021.101488
	ermB2: 5'-ATCTGGAACATCTGTGGTATG-3'				40 cycles:	0.996
					95 °C 5 s
					60 °C 30 s
dfrA12	dfrA12-F: 5'-GAGCTGAGATATACACTCTGGCACT-3';	155	400	82.25	95 °C, 2 min	0.9227	Xu L, Chen H, Canales M, Ciric L. Use of synthesized double-stranded gene fragments as qPCR standards for the quantification of antibiotic resistance genes. J Microbiol Methods. 2019;164:1–27
	dfrA12-R: 5'-GTACGGAATTACAGCTTGAATGGT-3'				40 cycles:	0.993
					95 °C 5 s
					60 °C 30 s
tet(A)	tetA-F: 5'-TCAATTTCCTGACGGGCTG-3';	91	450	86,43	95 °C, 2 min	102,07%	Tolosi R, Carraro L, Laconi A, Piccirillo A. Optimization of five qPCR protocols toward the detection and the quantification of antimicrobial resistance genes in environmental samples. MethodsX [Internet]. 2021;8:101488. Available from: https://doi.org/10.1016/j.mex.2021.101488
	tetA-R: 5'-GAAGCGAGCGGGTTGAGAG-3'				40 cycles:	0,996
					95 °C 5 s
					60 °C 30 s
tet(Q)	tetQ-F: 5'-AGAATCTGCTGTTTGCCAGTG-3';	167	500	80,91	95 °C, 2 min	100,41%
	tetQ-R: 5'- CGGAGTGTCAATGATATTGCA-3'				40 cycles:	0,996	Xu L, Chen H, Canales M, Ciric L. Use of synthesized double-stranded gene fragments as qPCR standards for the quantification of antibiotic resistance genes. J Microbiol Methods. 2019;164:1–27
					95 °C 5 s
					60 °C 30 s
qnrS	qnrSrtF11: 5'-GACGTGCTAACTTGCGTGAT-3';	118	27/41 23	79.8	95 °C, 2 min	0.95	Marti E, Balcázar JL. Real-time PCR assays for quantification of qnr genes in environmental water samples and chicken feces. Appl Environ Microbiol. 2013;79(5):1743–5

## Sheet: Table S7
Table S7. Genera containing at least one human pathogenic species based on the list compiled by Bartlett et al. (2022). This list was used for genus-level filtering of potential pathogens in chromosomal and plasmid metagenomic datasets.
Abiotrophia
Acetobacter
Acholeplasma
Achromobacter
Acidaminococcus
Acidomonas
Acidovorax
Acinetobacter
Actinobacillus
Actinobaculum
Actinomadura
Actinomyces
Actinotignum
Advenella
Aerococcus
Aeromonas
Afipia
Aggregatibacter
Agrobacterium
Alcaligenes
Alistipes
Alkanindiges
Alloiococcus
Alloprevotella
Alloscardovia
Amycolatopsis
Anaerobiospirillum
Anaerococcus
Anaeroglobus
Anaerostipes
Anaplasma
Aquimonas
Arcanobacterium
Arcobacter
Arthrobacter
Asaia
Atlantibacter
Atopobium
Aureimonas
Auritidibacter
Bacillus
Bacteroides
Balneatrix
Bartonella
Bergeyella
Bifidobacterium
Bilophila
Bisgaardia
Bordetella
Borrelia
Brachybacterium
Brachyspira
Branchiibius
Brevibacillus
Brevibacterium
Brevundimonas
Brucella
Budvicia
Bulleidia
Burkholderia
Buttiauxella
Butyricimonas
Campylobacter
Canibacter
Capnocytophaga
Cardiobacterium
Catabacter
Catonella
Cedecea
Cellulomonas
Cellulosimicrobium
Centipeda
Chitinophaga
Chlamydia
Chlamydophila
Chromobacterium
Chryseobacterium
Citrobacter
Clostridioides
Clostridium
Collinsella
Comamonas
Coprobacillus
Corynebacterium
Coxiella
Cronobacter
Cruoricaptor
Cryptobacterium
Cupriavidus
Curtobacterium
Cutibacterium
Delftia
Dermabacter
Dermacoccus
Dermatophilus
Desmospora
Desulfomicrobium
Desulfovibrio
Dialister
Dichelobacter
Dietzia
Diplorickettsia
Dokdonella
Dolosigranulum
Dyella
Dysgonomonas
Edwardsiella
Effusibacillus
Eggerthella
Eggerthia
Ehrlichia
Eikenella
Eisenbergiella
Elizabethkingia
Empedobacter
Enterobacter
Enterococcus
Erwinia
Erysipelatoclostridium
Erysipelothrix
Escherichia
Eubacterium
Ewingella
Exiguobacterium
Facklamia
Faecalicatena Contorta
Fastidiosipila
Fenollaria
Fibrobacter
Filifactor
Finegoldia
Flavobacterium
Fluoribacter
Francisella
Frederiksenia
Fretibacterium
Fusobacterium
Gallibacterium
Gardnerella
Gemella
Globicatella
Gordonia
Gordonibacter
Granulibacter
Granulicatella
Haematobacter
Haematomicrobium
Haematospirillum
Haemophilus
Hafnia
Halomonas
Hathewaya
Hazenella
Helcobacillus
Helcococcus
Helicobacter
Herbaspirillum
Hungatella
Ignatzschineria
Ignavigranum
Inquilinus
Janibacter
Jonquetella
Kerstersia
Kingella
Klebsiella
Kluyvera
Kocuria
Kosakonia
Kytococcus
Lachnoanaerobaculum
Lactobacillus
Lactococcus
Laribacter
Lawsonella
Leclercia
Legionella
Leifsonia
Lelliottia
Leminorella
Leptospira
Leptotrichia
Leuconostoc
Listeria
Luteibacter
Luteococcus
Lysinibacillus
Malaciobacter
Mannheimia
Massilia
Megamonas
Megasphaera
Metamycoplasma
Methylobacterium
Microbacterium
Micrococcus
Microvirgula
Mobiluncus
Moellerella
Mogibacterium
Moraxella
Morganella
Moryella
Murdochiella
Mycobacterium
Mycoplasma
Mycoplasmoides
Mycoplasmopsis
Myroides
Necropsobacter
Negativicoccus
Neisseria
Neoehrlichia
Neorickettsia
Nocardia
Nocardiopsis
Oblitimonas
Ochrobactrum
Odoribacter
Oerskovia
Oligella
Oribacterium
Orientia
Oscillibacter
Paenalcaligenes
Paenibacillus
Pandoraea
Pantoea
Parabacteroides
Paraclostridium
Paracoccus
Paraeggerthella
Parapseudoflavitalea
Parvimonas
Pasteurella
Peptococcus
Peptoniphilus
Peptostreptococcus
Phocaeicola
Photobacterium
Photorhabdus
Plesiomonas
Pluralibacter
Pontibacter
Porphyromonas
Prescottia
Prevotella
Propionibacterium
Proteus
Providencia
Pseudoclavibacter
Pseudomonas
Pseudonocardia
Pseudopropionibacterium
Pseudoramibacter
Pseudoxanthomonas
Psychrobacter
Pyramidobacter
Rahnella
Ralstonia
Raoultella
Rhizobium
Rhodococcus
Rickettsia
Robinsoniella
Rodentibacter
Roseomonas
Rothia
Ruminococcus
Saccharomonospora
Saccharopolyspora
Saezia
Salmonella
Scandinavium
Scardovia
Sciscionella
Sebaldella
Sedimentibacter
Segniliparus
Selenomonas
Serratia
Shewanella
Shigella
Shuttleworthia
Simkania
Slackia
Sneathia
Sodalis
Solobacterium
Sphingobacterium
Sphingomonas
Spiroplasma
Staphylococcus
Stenotrophomonas
Stomatobaculum
Streptobacillus
Streptococcus
Streptomyces
Sutterella
Suttonella
Tannerella
Tatlockia
Tatumella
Tepidimonas
Terrisporobacter
Tissierella
Treponema
Tropheryma
Trueperella
Tsukamurella
Turicella
Turicibacter
Ureaplasma
Vagococcus
Varibaculum
Veillonella
Vibrio
Waddlia
Wautersiella
Weeksella
Weissella
Williamsia
Wohlfahrtiimonas
Wolinella
Xenophilus
Yersinia
Yokenella
